# Supplementary material for: Affective computing of multi-type urban public spaces to analyze emotional quality using ensemble learning-based classification of multi-sensor data
Source: PLoS One. 2022 Jun 3;17(6):e0269176. doi: 10.1371/journal.pone.0269176 (PMC9165821; doi:10.1371/journal.pone.0269176)
Supplement: S1 Table — (XLSX) [file pone.0269176.s001.xlsx]

## Sheet: Sheet1
	S1 Table. Valence statistics of participants in 10 public spaces
	JAIST campus
	Participants	P01				P02				P03				P04				P05				P06				P07				P08				P09
	Sections	1	2	3	4	1	2	3	4	1	2	3	4	1	2	3	4	1	2	3	4	1	2	3	4	1	2	3	4	1	2	3	4	1	2	3	4
	Valences	1	2	1	1	2	2	-1	1	1	2	1	1	1	2	0	1	1	1	-1	0	1	2	1	0	0	-2	2	1	2	2	0	1	-1	-1	0	2
	The residential area in Yokaichi
	Participants	P01				P02				P03				P04				P05				P06				P07				P08				P09
	Sections	1	2	3	4	1	2	3	4	1	2	3	4	1	2	3	4	1	2	3	4	1	2	3	4	1	2	3	4	1	2	3	4	1	2	3	4
	Valences	0	-1	2	-1	0	0	1	0	1	1	1	0	0	1	2	2	1	2	1	0	0	0	0	0	1	0	1	0	1	0	1	1	0	0	1	1
	Kenroku-en
	Participants	P01				P02				P03				P04				P05				P06				P07				P08				P09
	Sections	1	2	3	4	1	2	3	4	1	2	3	4	1	2	3	4	1	2	3	4	1	2	3	4	1	2	3	4	1	2	3	4	1	2	3	4
	Valences	0	1	1	2	1	0	0	2	1	0	1	0	0	1	2	1	1	1	1	1	1	1	0	0	0	0	1	0	0	1	1	0	1	1	1	1
	D. T. Suzuki Museum
	Participants	P01				P02				P03				P04				P05				P06				P07				P08				P09
	Sections	1	2	3	4	1	2	3	4	1	2	3	4	1	2	3	4	1	2	3	4	1	2	3	4	1	2	3	4	1	2	3	4	1	2	3	4
	Valences	0	2	2	2	1	-1	2	1	0	2	0	0	-1	0	0	1	0	1	2	0	0	1	2	0	0	1	1	0	0	0	0	0	1	1	1	1
	The Higashi Chaya District in Kanazawa
	Participants	P01				P02				P03				P04				P05				P06				P07				P08				P09
	Sections	1	2	3	4	1	2	3	4	1	2	3	4	1	2	3	4	1	2	3	4	1	2	3	4	1	2	3	4	1	2	3	4	1	2	3	4
	Valences	0	1	2	1	1	0	1	0	-1	2	0	0	1	0	2	2	0	-1	0	2	1	0	0	-1	1	1	1	1	0	0	0	0	1	1	2	1
	DLPU Campus
	Participants	P01				P02				P03				P04				P05				P06				P07				P08				P09				P10				P11
	Sections	1	2	3	4	1	2	3	4	1	2	3	4	1	2	3	4	1	2	3	4	1	2	3	4	1	2	3	4	1	2	3	4	1	2	3	4	1	2	3	4	1	2	3	4
	Valences	0	1	2	1	0	1	2	-1	0	1	1	1	0	0	2	-1	2	1	0	0	1	0	1	2	1	0	1	1	0	1	1	1	0	-1	1	-1	1	-1	0	-1	1	0	1	0
	Meilin Park residential area
	Participants	P01				P02				P03				P04				P05				P06				P07				P08				P09				P10				P11
	Sections	1	2	3	4	1	2	3	4	1	2	3	4	1	2	3	4	1	2	3	4	1	2	3	4	1	2	3	4	1	2	3	4	1	2	3	4	1	2	3	4	1	2	3	4
	Valences	0	1	0	-1	-1	-1	0	0	0	0	1	-1	0	0	0	0	-1	1	-1	-1	-1	0	0	1	0	1	1	-1	-1	1	-1	0	0	0	1	-1	-1	0	-1	1	0	0	0	0
	Huarun 24 City Park
	Participants	P01				P02				P03				P04				P05				P06				P07				P08				P09				P10				P11
	Sections	1	2	3	4	1	2	3	4	1	2	3	4	1	2	3	4	1	2	3	4	1	2	3	4	1	2	3	4	1	2	3	4	1	2	3	4	1	2	3	4	1	2	3	4
	Valences	1	2	1	1	-1	0	2	0	0	1	1	0	0	1	2	1	0	0	1	0	1	1	2	0	0	1	2	1	0	1	2	0	0	1	2	1	0	1	2	0	1	1	1	1
	Dalian Heroes Memorial Park
	Participants	P01				P02				P03				P04				P05				P06				P07				P08				P09				P10				P11
	Sections	1	2	3	4	1	2	3	4	1	2	3	4	1	2	3	4	1	2	3	4	1	2	3	4	1	2	3	4	1	2	3	4	1	2	3	4	1	2	3	4	1	2	3	4
	Valences	-1	0	-2	1	0	1	0	0	1	1	1	1	2	0	1	1	-1	-1	1	0	0	1	1	0	1	1	0	-1	0	1	0	1	0	-1	0	1	-2	-1	0	2	1	1	1	1
	Dalian Ganjingli · Dongshi historic district
	Participants	P01				P02				P03				P04				P05				P06				P07				P08				P09				P10				P11
	Sections	1	2	3	4	1	2	3	4	1	2	3	4	1	2	3	4	1	2	3	4	1	2	3	4	1	2	3	4	1	2	3	4	1	2	3	4	1	2	3	4	1	2	3	4
	Valences	0	1	1	1	1	1	1	0	0	0	1	0	0	-1	1	-1	1	0	1	0	0	1	1	-1	0	1	2	-1	-1	-1	0	-1	1	-1	1	0	0	-1	2	0	0	1	1	0
