# Supplementary material for: Affective computing of multi-type urban public spaces to analyze emotional quality using ensemble learning-based classification of multi-sensor data
Source: PLoS One. 2022 Jun 3;17(6):e0269176. doi: 10.1371/journal.pone.0269176 (PMC9165821; doi:10.1371/journal.pone.0269176)
Supplement: S2 Table — (XLSX) [file pone.0269176.s002.xlsx]

## Sheet: Sheet1
S5 Table. Extracted feature dataset of 68 physiological signals for all participants.
Sites	Participants	Sections	Valence	Max（uS）	Min（uS）	Mean（uS）	Stddev（uS）	Median（uS）	Skew	Kurtosis	Capacity dimension	Correlation dimension	Information dimension	Lyapunovexponent	Mutual Information	Median F（Hz）	Min F（Hz）	Skew	Kurtosis	Mean RR (ms):	SDNN (ms):	Mean HR (beats/min):	SD HR (beats/min):	Min HR (beats/min):	Max HR (beats/min):	RMSSD (ms):	NNxx (beats):	pNNxx (%):	RR tri index:	TINN (ms):	DC (ms):	DCmod (ms):	AC (ms):	ACmod (ms):	VLF (Hz):	LF (Hz):	HF (Hz):	VLF (ms^2):	LF (ms^2):	HF (ms^2):	VLF (log):	LF (log):	HF (log):	VLF (%):	LF (%):	HF (%):	LF (n.u.):	HF (n.u.):	Total power (ms^2):
JAIST campus	P01	1	1	17.4712	7.94132	10.2337	1.57034	9.95942	1.04551	4.93488	1.00349	0.98245	1.1258	0.10714	2.11733	47.2656	49.2188	4.57348	40.5903	787.872	72.1397	76.1545	8.9905	64.1019	119.189	87.6278	81	40.2985	14.4286	398	35.9379	83.889	-38.6877	-82.9495	0.04	0.143333	0.27	81.3134	1444.92	1217.8	4.3983	7.2758	7.1048	2.9591	52.5834	44.3178	54.1869	45.6692	2747.87
JAIST campus	P01	2	2	14.1821	9.05872	11.225	1.26368	11.2704	0.17129	2.34372	1.05227	0.94501	1.10841	0.11323	2.55609	44.1406	48.6511	4.08512	34.1174	675.502	67.9333	88.8228	10.7592	73.9274	167.738	65.7259	61	37.8882	12.4615	314	28.0448	59.7085	-35.2949	-66.313	0.03	0.056667	0.176667	120.245	894.645	972.89	4.7895	6.7964	6.8803	6.0468	44.9893	48.924	47.8848	52.0728	1988.57
JAIST campus	P01	3	1	16.6001	9.09769	11.9935	1.59639	12.1373	0.24178	2.63526	1.07814	1.09134	1.2369	0.09985	2.48653	46.6736	49.292	4.70722	39.292	586.312	78.8898	102.335	21.3297	78.5546	155.642	96.3371	140	48.2759	13.2273	402	46.0012	90.2118	-35.8904	-80.4548	0.03	0.1	0.393333	62.2473	842.07	1881.49	4.1311	6.7359	7.5398	2.2229	30.0714	67.1904	30.7551	68.718	2800.24
JAIST campus	P01	4	1	13.0752	8.29473	10.1375	0.90755	10.0035	0.69453	3.44185	1.08562	1.20799	1.31635	0.07955	2.34589	14.6545	48.4802	3.93936	32.3218	592.8	109.906	101.215	28.1813	67.2003	219.941	109.346	139	46.4883	13.0435	631	43.563	91.1963	-52.8905	-98.2477	0.04	0.103333	0.18	104.65	2602.7	1790.44	4.6506	7.8643	7.4902	2.3219	57.7467	39.7249	59.1194	40.6692	4507.1
JAIST campus	P02	1	2	13.8548	9.53118	11.4765	0.45221	11.4574	0.26592	7.70384	1.00943	1.0846	1.19975	0.02821	1.75607	48.1171	48.7549	3.73222	30.9358	724.638	27.664	82.8	3.1823	63.9114	98.8957	16.0332	3	0.838	6.52727	131	10.7035	15.5884	-9.0558	-15.535	0.033333	0.083333	0.206667	160.822	642.095	56.6097	5.0803	6.4647	4.0362	18.7105	74.7032	6.5861	91.8977	8.1021	859.528
JAIST campus	P02	2	2	14.9545	10.3706	11.99	1.22421	11.6042	0.62719	2.10284	1.04915	0.99828	1.11566	0.21948	2.48598	41.9586	49.0448	4.47806	36.5145	575.019	13.2654	104.344	2.3905	90.6618	120.385	9.1014	0	0	3.73494	62	4.4687	8.9771	-4.0584	-8.8204	0.03	0.046667	0.183333	44.7632	104.38	14.6381	3.8014	4.648	2.6836	27.3229	63.7123	8.9349	87.6649	12.294	163.83
JAIST campus	P02	3	-1	17.0985	10.1673	12.1712	2.18883	10.827	0.87061	1.91264	0.96208	0.97965	1.09702	0.04228	1.58083	42.9169	49.3988	4.87684	40.4142	546.056	7.945	109.879	1.6063	89.1928	124.095	7.1965	0	0	2.56566	44	2.8363	6.7892	-2.8118	-6.7898	0.036667	0.04	0.2	14.2749	20.5322	7.2217	2.6585	3.022	1.9771	33.9628	48.8499	17.1817	73.9734	26.0182	42.0311
JAIST campus	P02	4	1	14.6482	9.14025	10.6752	0.4537	10.7624	0.85047	12.5239	0.91585	1.0058	1.10577	-0.01509	1.53802	10.5316	49.5636	4.53451	36.8928	597.904	14.5107	100.351	2.4795	87.0322	110.722	8.4701	0	0	3.62687	88	4.5872	8.0226	-5.1425	-8.2289	0.036667	0.083333	0.16	39.0094	306.716	23.4355	3.6638	5.7259	3.1543	10.5668	83.0827	6.3482	92.8992	7.0982	369.17
JAIST campus	P03	1	1	25.0914	14.9797	19.6056	2.80681	19.2068	0.51739	2.31888	1.06531	0.70361	1.13891	0.06366	2.57698	49.3378	47.9889	3.68337	30.9349	460.219	106.787	130.373	62.0686	75.7295	229.973	128.632	305	51.3468	21.25	563	56.5418	122.555	-51.3681	-121.239	0.03	0.106667	0.163333	567.282	2329.92	3351.52	6.3409	7.7536	8.1172	9.0641	37.2276	53.5509	40.9383	58.8886	6258.57
JAIST campus	P03	2	2	25.0603	15.4635	20.1686	2.97065	18.6084	0.51445	1.62508	1.05041	0.78259	1.05501	0.0499	2.33714	36.3831	48.6938	4.8935	41.0493	488.977	163.457	122.705	257.175	76.599	228.137	195.234	243	65.4987	16.1739	656	110.319	202.802	-91.9055	-186.443	0.033333	0.063333	0.193333	309.409	2879.04	8177.18	5.7347	7.9652	9.0091	2.7141	25.2549	71.7301	25.9595	73.7312	11399.9
JAIST campus	P03	3	1	17.9076	15.4571	16.6806	0.48645	16.712	-0.23135	2.62046	1.08469	1.21499	1.3	0.01464	2.47349	26.9531	46.8628	3.46142	28.9662	580.062	112.313	103.437	35.104	85.3242	235.448	112.907	143	31.9196	8.98	543	47.582	84.6754	-42.8334	-83.2509	0.023333	0.073333	0.366667	184.48	2231.72	3418.26	5.2175	7.7105	8.1369	3.1527	38.1397	58.4175	39.3812	60.3192	5851.43
JAIST campus	P03	4	1	18.3181	14.0232	16.2287	0.88113	16.186	0.06678	2.33836	1.07845	1.12232	1.24012	0.04646	2.51585	42.4866	47.2412	3.52236	29.128	324.69	89.3089	184.791	51.8436	104.397	240	122.765	512	55.4113	12.6712	707	45.6945	119.502	-41.7947	-116.743	0.04	0.09	0.3	111.876	2442.99	4391.46	4.7174	7.801	8.3874	1.6073	35.0989	63.0929	35.6722	64.1235	6960.32
JAIST campus	P04	1	1	24.8834	24.8793	24.8814	0.00048	24.8814	-0.82602	7.21859	1.05261	1.10572	1.23198	0.07947	1.80913	40.5182	47.1161	0.91864	17.202	619.538	52.5348	96.8463	12.0688	78.064	193.112	19.1984	8	2.5974	6.57447	334	9.1206	15.1685	-9.4763	-14.7506	0.026667	0.066667	0.15	28.9376	307.137	39.2052	3.3651	5.7273	3.6688	7.7084	81.8152	10.4435	88.6486	11.3158	375.403
JAIST campus	P04	2	2	24.8829	24.8798	24.8818	0.00055	24.8818	-0.58427	4.11073	1.0946	1.10099	1.26031	0.11165	2.22352	49.5056	46.405	1.2079	20.3688	602.607	14.5803	99.5674	2.386	88.2742	109.951	11.5101	0	0	4.13462	76	7.1179	10.7672	-9.8297	-13.4642	0.04	0.046667	0.163333	18.5553	129.288	24.5372	2.9208	4.862	3.2002	10.7613	74.9811	14.2305	84.0231	15.9466	172.427
JAIST campus	P04	3	0	24.8832	24.8787	24.8815	0.00085	24.8817	-1.74717	6.02115	1.0824	1.02764	1.21288	0.14985	2.08309	45.7214	43.75	0.54144	19.103	575.365	9.5459	104.281	1.7326	97.056	111.049	8.0452	0	0	2.816	48	4.2395	7.9272	-4.9334	-8.39	0.04	0.08	0.186667	4.8353	53.2884	7.9825	1.5759	3.9757	2.0772	7.3102	80.5639	12.0683	86.9178	13.0201	66.1442
JAIST campus	P04	4	1	24.8836	24.8799	24.8817	0.00059	24.8817	0.21068	3.88179	1.10737	1.20286	1.32106	0.10836	2.23033	49.2371	26.0529	0.90692	16.7338	620.516	12.0566	96.6937	1.8903	89.8742	107.469	11.1252	0	0	3.44898	58	6.6635	11.4518	-7.7556	-12.4849	0.033333	0.08	0.213333	18.491	39.9132	32.6952	2.9173	3.6867	3.4872	20.2396	43.6877	35.787	54.7736	44.8682	91.3604
JAIST campus	P05	1	1	11.2904	6.0642	8.09274	1.08979	8.03131	0.85335	3.20674	1.06638	0.88914	1.0446	0.01083	2.31614	19.7205	49.1211	4.11984	34.2925	676.276	20.6944	88.7212	2.7118	82.0457	96.3391	11.0826	0	0	5.92188	98	7.6705	9.9226	-9.6855	-12.4987	0.033333	0.076667	0.15	56.0752	299.536	29.6824	4.0267	5.7022	3.3906	14.5522	77.7333	7.703	90.9717	9.0148	385.338
JAIST campus	P05	2	1	14.7721	6.007	9.56526	2.50279	9.02166	0.58761	2.11744	1.05819	1.03794	1.17759	0.0787	2.62616	23.8434	49.8108	5.39946	45.8754	644.393	17.8508	93.1109	2.6212	79.8509	101.437	10.6356	0	0	4.21875	93	7.4926	10.4177	-7.6865	-10.7548	0.036667	0.04	0.366667	58.1634	64.2123	26.3499	4.0633	4.1622	3.2715	39.1006	43.1669	17.7138	70.8823	29.087	148.754
JAIST campus	P05	3	-1	11.8363	5.83602	7.73766	1.16588	7.65489	0.72782	3.54484	1.08754	1.05475	1.21288	0.34418	2.37649	42.2394	49.2401	5.4469	46.1219	653.228	12.5769	91.8516	1.757	82.2256	104.694	9.9809	0	0	3.64035	65	7.1533	11.0614	-6.8465	-10.9954	0.033333	0.086667	0.36	13.9418	87.3617	27.8706	2.6349	4.4701	3.3276	10.7901	67.6127	21.5702	75.7907	24.1791	129.209
JAIST campus	P05	4	0	10.9506	6.24131	7.86992	0.75741	7.84467	0.62429	3.91674	1.07515	1.13998	1.25301	0.42057	2.25711	44.9371	49.8169	4.99692	41.8061	656.268	15.1096	91.426	2.1147	81.9784	103.448	11.0505	0	0	3.88182	80	6.4309	11.8448	-6.8703	-11.9368	0.04	0.09	0.4	13.7374	138.091	27.5191	2.6201	4.9279	3.3149	7.6203	76.6008	15.2652	82.9195	16.5244	180.274
JAIST campus	P06	1	1	14.4112	8.03856	10.2812	1.26089	10.1037	0.8559	4.03392	1.05908	1.11838	1.23094	0.04886	2.38956	46.0663	48.4955	4.45995	37.2548	686.171	42.6001	87.4417	7.3765	74.2942	192.616	24.6277	6	1.7647	8.31707	282	12.9956	17.3675	-15.3648	-19.7942	0.026667	0.04	0.166667	324.094	412.83	336.002	5.781	6.023	5.8171	30.1851	38.4498	31.2942	55.0739	44.8246	1073.69
JAIST campus	P06	2	2	10.417	7.74045	8.92065	0.57363	8.81739	0.51386	2.5183	1.10894	1.22139	1.32907	0.11295	2.47875	42.7795	47.6318	4.37698	36.4414	693.384	23.7696	86.5321	2.9542	69.6945	100.033	15.76	2	0.8734	6.57143	128	9.7598	14.9328	-10.5454	-16.279	0.036667	0.04	0.336667	129.443	339.62	65.0793	4.8632	5.8278	4.1756	24.2308	63.5744	12.1823	83.9052	16.0782	534.21
JAIST campus	P06	3	1	15.6957	7.5631	10.7689	1.99357	10.2249	0.60258	2.33696	1.05239	1.0798	1.20121	0.23727	2.56545	44.6167	49.4629	5.08424	42.915	645.677	16.9594	92.9257	2.4366	79.9148	111.566	14.0708	0	0	5.33333	92	9.7346	15.1366	-8.482	-14.7439	0.04	0.04	0.163333	55.7435	131.905	42.9074	4.0208	4.8821	3.759	24.1647	57.1803	18.6003	75.4006	24.5272	230.682
JAIST campus	P06	4	0	12.889	8.62118	10.4483	0.95559	10.3635	0.22856	2.33129	1.08003	1.23628	1.31194	0.08606	2.56252	25	49.4232	3.95755	32.895	670.765	21.1723	89.4501	2.8513	74.5342	106.315	14.3774	3	0.7874	4.89744	127	8.6108	14.4994	-8.8794	-14.9947	0.04	0.066667	0.15	27.2176	412.459	40.1282	3.3039	6.0221	3.6921	5.6722	85.9576	8.3628	91.1265	8.8657	479.839
JAIST campus	P07	1	0	24.8846	24.8783	24.8814	0.00066	24.8814	-0.04886	11.0124	1.01949	0.98869	1.14031	0.11788	1.60621	48.7732	37.5	0.93951	20.7094	658.504	31.2806	91.1157	5.064	75.4527	128.194	24.259	7	3.125	6.42857	192	10.0522	20.4179	-11.6425	-22.1471	0.03	0.073333	0.17	82.8676	607.816	325.052	4.4172	6.4099	5.784	8.1581	59.8381	32.0006	65.1533	34.8431	1015.77
JAIST campus	P07	2	-2	24.8837	24.8729	24.8811	0.00083	24.8811	-2.15258	20.315	0.96349	0.93417	1.08939	0.04342	1.39071	48.4009	46.8567	1.39437	22.2161	675.645	20.3604	88.804	2.7124	78.6988	99.5685	22.8243	4	2.7211	5.48148	120	10.8079	20.9751	-11.2044	-22.0325	0.033333	0.06	0.233333	12.5237	57.5698	47.2266	2.5276	4.053	3.855	10.6372	48.8978	40.1127	54.7183	44.8875	117.735
JAIST campus	P07	3	2	24.8828	24.877	24.8813	0.00071	24.8814	-2.67079	13.8303	1.03479	1.02521	1.17567	0.33003	1.68482	36.4807	42.1204	1.14303	19.2321	633.273	14.9183	94.7459	2.2235	82.6446	106.082	15.5573	2	0.8032	4.03226	71	8.0841	14.9367	-8.5183	-16.6839	0.03	0.1	0.15	11.4392	90.7856	38.7944	2.437	4.5085	3.6583	8.1026	64.3055	27.4789	69.9753	29.9017	141.179
JAIST campus	P07	4	1	24.8846	24.8781	24.8813	0.0007	24.8813	0.78043	9.86682	1.02152	0.98487	1.16092	0.09422	1.68333	46.3684	37.6404	1.14635	18.9684	697.566	17.9234	86.0134	2.208	80.0641	97.0874	18.5877	0	0	5.625	81	12.3653	20.2685	-11.9453	-21.251	0.04	0.09	0.19	10.9674	222.514	37.4245	2.3949	5.405	3.6223	4.0429	82.0247	13.7957	85.4806	14.3769	271.277
JAIST campus	P08	1	2	15.6848	11.448	13.4675	0.94973	13.3895	0.05871	2.30785	1.05041	1.09834	1.21173	0.26054	2.57819	40.9821	48.1171	4.35675	35.8847	607.135	25.8094	98.8249	4.2629	72.9927	115.459	17.4171	4	1.2658	7.20455	134	13.6934	17.993	-15.2357	-19.1168	0.04	0.13	0.206667	12.1028	308.905	161.815	2.4934	5.733	5.0865	2.5066	63.9777	33.5138	65.6226	34.3755	482.832
JAIST campus	P08	2	2	14.881	10.0739	12.0828	1.45593	11.6542	0.52798	1.8352	1.04867	1.06059	1.18292	0.1276	2.5785	47.3206	48.8586	4.28614	35.4725	568.518	18.2062	105.538	3.4091	99.1572	114.547	18.1274	1	0.4348	5.92308	89	10.6842	18.7254	-10.5846	-19.9659	0.03	0.143333	0.166667	11.7014	93.0992	145.761	2.4597	4.5337	4.982	4.6603	37.0788	58.0524	38.8912	60.8901	251.085
JAIST campus	P08	3	0	20.8764	13.5716	15.5603	1.39212	15.1202	1.79686	6.44642	1.02245	1.01142	1.13675	0.01973	2.13278	23.4711	49.5331	4.56846	37.4882	591.165	17.0904	101.495	2.9506	91.4774	111.586	15.3878	0	0	5.13235	89	10.0898	17.0273	-7.9634	-15.053	0.03	0.08	0.246667	29.0658	159.161	85.7863	3.3696	5.0699	4.4519	10.5933	58.0076	31.2656	64.8806	34.9701	274.379
JAIST campus	P08	4	1	23.9881	15.5728	18.8128	1.70289	18.9147	0.52582	3.42607	1.03973	1.03575	1.15248	0.03836	2.43827	17.0685	48.9654	4.33074	35.6422	649.03	29.6653	92.4456	4.3366	74.8877	104.348	18.6899	5	1.5291	7.45455	145	11.9788	17.0963	-13.7608	-18.4074	0.04	0.086667	0.173333	76.2367	519.882	104.856	4.3338	6.2536	4.6526	10.8685	74.1155	14.9485	83.1529	16.7713	701.449
JAIST campus	P09	1	-1	19.4575	13.539	16.0769	1.33598	15.9124	0.4455	2.6085	1.03631	1.04564	1.17678	0.05298	2.59164	43.2221	44.7723	4.00936	33.0596	590.027	15.5681	101.69	2.7012	73.1538	121.261	10.3049	0	0	4.10588	74	6.8287	10.227	-6.7302	-10.8632	0.03	0.056667	0.176667	11.6843	159.863	31.8249	2.4582	5.0743	3.4603	5.7441	78.5904	15.6455	83.3799	16.599	203.413
JAIST campus	P09	2	-1	19.828	15.4747	17.9574	1.10187	17.9363	-0.13345	1.88164	1.05489	1.03142	1.19184	0.02844	2.58144	25	48.1018	3.65094	30.728	500.798	8.1084	119.809	1.9355	109.649	128.535	5.1792	0	0	2.82	36	3.3031	4.9081	-3.8457	-5.5406	0.03	0.063333	0.15	11.3604	51.2006	5.552	2.4301	3.9358	1.7142	16.6626	75.0978	8.1433	90.1129	9.7715	68.1787
JAIST campus	P09	3	0	21.8196	17.4426	19.6567	0.87341	19.7755	-0.23719	2.77058	1.03987	1.04425	1.16608	0.05055	2.48898	13.913	47.2321	3.38075	28.2079	486.785	7.5452	123.258	1.9005	107.643	137.363	5.2663	0	0	1.74903	51	3.6487	5.2422	-3.8673	-5.3752	0.026667	0.07	0.15	1.8414	13.3701	3.0825	0.6105	2.593	1.1257	10.0613	73.0533	16.8425	81.2256	18.7266	18.3018
JAIST campus	P09	4	2	22.58	17.9734	19.58	0.89574	19.42	0.91744	3.6862	1.04765	1.07286	1.19251	0.18409	2.40777	47.583	48.6176	3.29175	28.3954	534.357	12.4976	112.284	2.6351	99.6636	122.831	6.5838	0	0	3.44	69	4.5469	6.6792	-5.3257	-7.2272	0.033333	0.046667	0.15	7.5227	121.539	15.9602	2.0179	4.8002	2.7701	5.1866	83.7965	11.004	88.3804	11.6059	145.04
The residential area in Yokaichi	P01	1	0	14.3687	10.9277	11.9252	0.88852	11.5878	0.8607	2.62132	1.04076	0.8978	1.04953	0.1126	2.41048	43.1519	49.3103	4.0536	34.9158	351.987	109.346	170.461	112.342	76.3553	240	146.225	322	63.7624	15.8125	752	58.3388	144.078	-56.4247	-137.401	0.04	0.076667	0.206667	60.5546	873.559	1889.59	4.1035	6.7726	7.5441	2.144	30.9295	66.9033	31.6072	68.3691	2824.35
The residential area in Yokaichi	P01	2	-1	11.7744	9.71013	10.5127	0.5977	10.423	0.30518	1.68506	1.02631	0.83721	1.02472	0.06209	2.531	45.3247	49.6918	2.91173	25.5412	308.976	121.736	194.19	3471.05	36.6815	240	85.6769	312	37.6357	10.375	993	44.2511	78.9956	-39.5505	-74.0964	0.04	0.066667	0.186667	167.447	1673.69	1125.13	5.1207	7.4228	7.0257	5.636	56.3333	37.8698	59.6978	40.1316	2971.05
The residential area in Yokaichi	P01	3	2	13.3961	11.2862	11.7753	0.35846	11.8615	0.89548	4.65936	0.98732	0.86131	1.03089	0.08158	2.01641	49.353	48.8983	3.09637	26.9837	301.372	125.767	199.09	3926.34	36.4312	240	95.1609	314	34.5435	10.8333	1121	49.2994	74.2793	-41.2972	-68.8205	0.036667	0.043333	0.15	252.559	2848.15	1714.94	5.5316	7.9544	7.4471	5.2297	58.9757	35.5107	62.2302	37.4703	4829.36
The residential area in Yokaichi	P01	4	-1	24.6928	7.19554	12.7912	4.37984	11.6828	0.95356	3.28902	1.01752	0.75445	0.95949	0.0698	2.33117	34.5245	49.8901	5.41488	46.7949	374.805	122.561	160.083	2348.99	70.8048	240	150.004	390	51.9308	12.129	812	75.4649	142.026	-70.0478	-129.981	0.03	0.12	0.173333	379.45	5261.16	6862.18	5.9387	8.5681	8.8338	3.0322	42.0418	54.8355	43.3564	56.5502	12514.1
The residential area in Yokaichi	P02	1	0	5.24427	4.07209	4.46564	0.2522	4.40655	0.54158	2.9813	1.03758	0.95764	1.12876	0.13258	2.34265	24.9084	48.529	4.44869	37.1429	654.63	20.9949	91.6549	2.9851	66.7111	105.597	18.6102	4	1.6529	5.0625	102	8.89	16.3321	-10.6761	-17.4428	0.04	0.05	0.34	39.819	202.179	75.5508	3.6843	5.3092	4.3248	12.5324	63.6325	23.7783	72.7498	27.1853	317.729
The residential area in Yokaichi	P02	2	0	6.28487	3.01721	4.34594	0.86983	4.29362	0.28729	1.72111	1.0952	0.95715	1.14693	0.03032	2.46524	46.8903	49.2889	4.43982	36.8103	464.058	80.463	129.294	30.4168	89.5258	240	85.3192	166	32.3587	10.4898	394	41.3369	73.2701	-41.2955	-71.3257	0.036667	0.056667	0.153333	221.922	1820.84	1271.52	5.4023	7.5071	7.148	6.6947	54.9287	38.3577	58.8698	41.1099	3314.91
The residential area in Yokaichi	P02	3	1	6.30889	2.67695	4.32106	1.19022	4.50359	0.04562	1.35075	1.13391	0.96671	1.16821	0.05726	2.41699	40.9332	49.7192	5.82024	49.7308	562.651	111.443	106.638	174.966	50.4498	178.359	148.205	298	66.8161	15.4138	792	48.2718	131.148	-44.2024	-129.094	0.03	0.066667	0.186667	100.197	919.205	1568.95	4.6071	6.8235	7.3582	3.8686	35.491	60.578	36.9193	63.0159	2589.97
The residential area in Yokaichi	P02	4	0	7.56104	2.67996	4.48369	1.4756	4.08484	0.7607	2.20851	1.05659	0.90677	1.0663	0.02243	2.55165	11.1847	49.9268	4.77369	39.7592	552.023	55.6357	108.691	15.5744	87.3871	204.708	61.7452	58	12.5813	3.98276	433	16.5054	37.7345	-19.1245	-39.4492	0.033333	0.096667	0.173333	9.647	76.6276	43.8141	2.2666	4.339	3.78	7.4153	58.9013	33.6786	63.6189	36.376	130.095
The residential area in Yokaichi	P03	1	1	17.5713	14.6265	15.821	0.65214	15.7019	0.31403	2.25852	1.03192	1.00167	1.12229	0.12583	2.51374	43.985	49.0021	3.26795	27.8983	724.787	62.1266	82.7829	11.8903	71.8555	182.191	28.339	14	4.9822	8.54546	378	19.7412	24.6187	-17.2337	-22.4701	0.036667	0.053333	0.17	28.6083	427.569	96.4274	3.3537	6.0581	4.5688	5.1736	77.3224	17.4381	81.541	18.3895	552.97
The residential area in Yokaichi	P03	2	1	18.5971	16.3079	17.5471	0.55489	17.4821	0.06725	2.1996	1.07414	1.09911	1.22664	0.04784	2.63428	25	49.3927	3.07934	26.4662	478.96	108.406	125.272	40.067	74.987	232.558	140.732	379	60.1587	23.3704	557	60.6916	138.716	-59.6597	-138.743	0.036667	0.073333	0.24	423.016	3426.45	2782.94	6.0474	8.1393	7.9313	6.3643	51.5514	41.8698	55.0553	44.7156	6646.66
The residential area in Yokaichi	P03	3	1	17.4531	13.0116	14.8512	1.21508	14.8103	0.18891	1.77839	1.04644	1.00173	1.14082	-0.01152	2.64608	49.3591	49.9359	3.05601	26.5432	498.246	115.886	120.422	47.0344	95.2986	231.125	136.186	419	64.7604	19.0588	487	63.4697	135.123	-59.4835	-126.857	0.036667	0.12	0.37	111.941	2216.55	3940.9	4.718	7.7037	8.2792	1.782	35.285	62.7347	35.9251	63.8729	6281.86
The residential area in Yokaichi	P03	4	0	19.5391	14.7705	17.006	1.21335	16.6559	0.43999	2.21087	1.05198	1.00817	1.15114	0.13576	2.58522	45.8374	48.996	3.61378	29.9386	502.265	108.079	119.459	39.408	71.4858	229.991	120.492	318	49.7653	17.7778	486	59.373	108.052	-55.2305	-105.511	0.036667	0.096667	0.18	380.286	1065.97	1580.62	5.9409	6.9716	7.3656	12.5599	35.2065	52.2041	40.2635	59.7028	3027.77
The residential area in Yokaichi	P04	1	0	12.4556	6.93283	9.6634	1.53875	10.3948	-0.63041	1.84017	1.04851	0.95333	1.04541	0.02197	2.29117	34.0027	45.8374	4.88575	41.5455	672.167	56.8642	89.2636	10.5477	63.4921	171.429	70.1773	77	29.5019	7.08108	391	25.1705	59.3128	-16.6855	-55.9831	0.04	0.063333	0.323333	27.8151	434.231	349.163	3.3256	6.0736	5.8555	3.4217	53.4168	42.9522	55.3093	44.4739	812.911
The residential area in Yokaichi	P04	2	1	13.746	10.0688	11.5324	0.74032	11.497	0.60936	3.36769	1.05323	1.08231	1.19033	0.05637	2.44897	47.5861	47.9736	4.20303	34.9295	627.204	35.5747	95.6627	6.5143	85.9845	150.168	31.1169	31	7.561	7.21053	238	13.8369	28.1827	-12.9654	-28.6132	0.04	0.043333	0.19	46.3821	740.045	281.445	3.8369	6.6067	5.6399	4.3411	69.2635	26.3415	72.4068	27.5369	1068.45
The residential area in Yokaichi	P04	3	2	14.9551	9.66397	11.1335	0.96483	10.9167	1.1708	4.52571	1.03362	1.04807	1.19691	0.10551	2.28934	40.4938	45.6543	3.80843	32.1136	518.241	53.875	115.776	14.7714	76.9625	240	68.7327	127	23.6059	7.81159	487	24.6295	56.2839	-21.7756	-54.1529	0.036667	0.046667	0.16	206.769	402.572	300.973	5.3316	5.9979	5.707	22.7091	44.2137	33.0553	57.2042	42.7674	910.514
The residential area in Yokaichi	P04	4	2	12.6776	8.27133	10.4149	1.05777	10.2626	0.29611	2.04896	1.07238	1.09256	1.22076	0.16226	2.60834	45.8801	48.7335	4.55697	38.357	471.627	117.784	127.219	52.2585	78.8347	223.797	130.552	337	58.8133	24.9565	617	65.1867	127.004	-54.9157	-122.931	0.036667	0.046667	0.21	966.316	4431.88	4653.43	6.8735	8.3966	8.4454	9.6087	44.0692	46.2723	48.7538	51.1911	10056.6
The residential area in Yokaichi	P05	1	1	14.7665	11.6804	13.6638	0.67969	13.7662	-0.98208	3.70566	1.02521	0.94244	1.09497	0.05092	2.41402	47.6807	49.2279	3.8516	32.3895	484.351	127.217	123.877	44.2565	82.999	217.719	188.228	243	72.3214	22.4667	645	61.2248	180.551	-57.2134	-181.019	0.03	0.053333	0.333333	232.031	2287.77	3637.33	5.4469	7.7353	8.199	3.7604	37.0765	58.9479	38.5252	61.2512	6170.4
The residential area in Yokaichi	P05	2	2	17.9202	12.1143	14.8745	0.95618	14.6314	1.33093	4.86327	1.0067	0.98507	1.07777	-0.00443	2.04155	39.8285	49.5087	4.56832	38.6716	464.903	123.751	129.059	47.1907	81.3557	202.361	167.996	357	67.4858	22.0833	655	70.1895	166.15	-70.1762	-160.077	0.036667	0.106667	0.183333	262.45	2401.83	4830.12	5.5701	7.784	8.4826	3.4833	31.8779	64.1069	33.0284	66.4205	7534.47
The residential area in Yokaichi	P05	3	1	22.0613	16.658	18.8081	1.04536	18.6985	0.40754	3.31887	1.0562	1.07226	1.18869	0.06709	2.42071	36.6943	48.761	4.33162	35.532	380.096	145.378	157.855	890.646	95.5414	303.951	185.824	520	75.4717	31.3636	768	93.6593	195.996	-86.9298	-184.316	0.036667	0.096667	0.29	111.044	2994.67	4415.16	4.7099	8.0046	8.3928	1.4758	39.7997	58.6782	40.3958	59.5572	7524.37
The residential area in Yokaichi	P05	4	0	24.9393	18.0096	24.2035	1.11387	24.8721	-2.04559	7.18703	1.00544	0.21589	0.73379	-0.01889	1.41648	22.3816	49.1364	4.29407	35.4647	334.389	121.116	179.432	3399.6	46.0299	240	107.028	377	44.881	17.5208	733	48.0144	96.4299	-49.8146	-94.9571	0.04	0.053333	0.166667	5983.48	20271.7	9947.46	8.6968	9.917	9.2051	16.5256	55.9878	27.4737	67.0719	32.9127	36207.3
The residential area in Yokaichi	P06	1	0	6.21569	3.43907	4.53202	0.92202	4.15787	0.3296	1.44993	1.02556	0.88336	1.01858	0.0823	2.23952	41.449	49.4019	5.029	43.1455	336.318	116.046	178.403	510.761	56.6842	240	138.256	242	54.6275	14.3226	763	68.7775	131.694	-52.8783	-123.198	0.04	0.043333	0.176667	552.9	1688.58	2368.5	6.3152	7.4316	7.77	11.9645	36.5401	51.2535	41.5061	58.2191	4621.16
The residential area in Yokaichi	P06	2	0	16.9047	4.49868	6.91758	3.69391	5.11467	1.61253	4.07841	1.01288	0.76695	0.95119	0.1049	1.69498	41.1652	49.8962	4.95058	40.9283	332.189	150.072	180.62	530.107	35.9692	240	138.846	301	43.3718	14.7872	1238	62.5159	107.518	-65.7963	-109.351	0.04	0.063333	0.213333	779.992	7311.99	3790.98	6.6593	8.8973	8.2404	6.5598	61.4941	31.8822	65.8111	34.1205	11890.6
The residential area in Yokaichi	P06	3	0	11.3647	4.12261	6.92424	1.80145	6.81943	0.25532	1.89066	1.03651	0.90348	1.05601	0.03299	2.49676	38.0432	49.6216	5.53161	46.6882	614.611	99.34	97.6228	22.9205	79.0722	240	99.8027	68	17.6623	7.42308	531	31.2492	63.1297	-27.9131	-62.9414	0.036667	0.046667	0.153333	787.438	2305.84	373.73	6.6688	7.7432	5.9235	22.7066	66.4913	10.7769	86.0246	13.9428	3467.88
The residential area in Yokaichi	P06	4	0	10.9786	4.71369	8.83579	1.41031	9.22941	-1.112	3.85797	1.05723	1.11312	1.20787	0.19703	2.43649	37.9913	49.9542	5.7273	48.9054	579.344	21.335	103.565	4.4029	86.5163	133.247	11.9587	5	1.199	3.90654	169	6.7968	9.8831	-5.6202	-8.9617	0.03	0.05	0.16	30.3309	45.3629	16.4317	3.4122	3.8147	2.7992	32.8929	49.1948	17.8197	73.3079	26.5541	92.2109
The residential area in Yokaichi	P07	1	1	24.9341	21.1366	23.7304	1.31031	24.3718	-0.75264	1.95537	1.04867	0.43561	0.98611	0.09089	2.18098	48.6572	47.3206	3.62896	30.025	533.99	104.044	112.362	38.377	71.0227	231.392	81.9169	87	31.6364	13.8	444	37.7174	69.578	-32.6113	-69.9132	0.04	0.04	0.15	916.247	3919.92	1708.09	6.8203	8.2738	7.4431	13.9984	59.8885	26.0962	69.6365	30.3439	6545.37
The residential area in Yokaichi	P07	2	0	25.0166	16.4698	22.4241	2.31616	23.2455	-0.83616	2.56373	1.0659	0.7182	1.11968	0.48504	2.45296	44.6747	49.9481	4.77243	39.6683	576.024	18.61	104.162	3.2827	87.4253	116.166	12.7272	1	0.241	4.57143	103	7.8381	12.8395	-6.8778	-12.1112	0.04	0.076667	0.196667	29.0624	333.351	107.367	3.3694	5.8092	4.6762	6.1847	70.9401	22.8486	75.6168	24.3548	469.905
The residential area in Yokaichi	P07	3	1	19.9678	15.4149	17.2617	1.04235	17.3136	0.22441	2.38717	1.10228	1.13102	1.26145	0.48937	2.5475	43.8873	47.3877	3.63779	30.3036	588.319	14.5448	101.986	2.5099	93.633	113.186	11.6633	0	0	4.69893	70	6.9392	11.3562	-7.3977	-12.4546	0.036667	0.08	0.163333	11.0092	107.531	50.5716	2.3987	4.6778	3.9234	6.5062	63.5479	29.8865	67.9701	31.9663	169.212
The residential area in Yokaichi	P07	4	0	21.9357	14.9826	17.1298	1.1453	16.8695	1.18601	4.61624	1.04978	1.0154	1.16916	-0.00193	2.13073	47.2137	49.1608	4.08945	33.6769	563.549	24.0786	106.468	5.1512	87.7963	140.544	12.0086	3	0.6637	5.2069	178	6.5288	10.0897	-7.0021	-10.8345	0.03	0.063333	0.153333	39.2055	209.332	54.5261	3.6688	5.3439	3.9987	12.9335	69.0561	17.9876	79.3142	20.6596	303.132
The residential area in Yokaichi	P08	1	1	25.2311	15.8365	20.0573	2.1125	20.1088	0.34429	2.72891	1.07685	0.99653	1.18845	0.07473	2.51738	20.9381	49.6857	4.55603	37.6159	640.578	40.9789	93.6654	7.2574	74.0741	149.957	46.4358	47	16.041	7.53846	288	20.0544	42.6364	-22.9493	-43.6787	0.04	0.06	0.21	90.9158	830.437	578.212	4.5099	6.722	6.3599	6.0602	55.3548	38.5421	58.9258	41.0286	1500.21
The residential area in Yokaichi	P08	2	0	23.4199	6.74098	14.4231	4.68481	15.3693	-0.02556	1.44681	1.05439	1.00418	1.1324	0.13083	2.52441	31.9672	49.8932	6.09052	52.9346	570.838	85.5733	105.109	24.1401	77.8008	213.523	81.7698	139	28.6598	12.7895	407	39.767	71.8696	-36.2572	-70.4518	0.036667	0.083333	0.396667	112.463	1934.94	1648.1	4.7226	7.5678	7.4074	3.0267	52.0738	44.3543	53.6991	45.7386	3715.76
The residential area in Yokaichi	P08	3	1	13.7472	5.93701	10.0699	2.14011	10.3625	-0.20159	1.68834	1.04974	0.97923	1.14961	0.01422	2.61738	39.505	49.0448	5.28257	44.4081	586.368	56.5191	102.325	12.803	81.0154	222.717	54.5283	92	18.2903	6.37975	336	18.4086	45.3624	-18.1532	-43.9751	0.033333	0.043333	0.296667	298.061	1240.53	826.539	5.6973	7.1233	6.7172	12.5855	52.3811	34.9003	59.9227	39.9251	2368.29
The residential area in Yokaichi	P08	4	1	13.1682	6.98615	9.47237	1.22499	9.35114	0.38693	2.95702	1.06055	1.11273	1.22853	0.06751	2.473	44.9371	49.3866	4.51526	37.4272	527.031	93.1401	113.845	32.6255	84.0454	240	92.9732	172	30.9353	12.1087	396	40.7198	78.9148	-34.5836	-76.1086	0.04	0.04	0.26	377.514	2197.79	2577.4	5.9336	7.6952	7.8545	7.3247	42.6427	50.0082	46.0131	53.9606	5153.96
The residential area in Yokaichi	P09	1	0	6.7107	3.43703	5.45833	0.88115	5.68795	-0.98092	3.14221	1.04248	0.92875	1.05758	0.03947	2.44937	42.6636	49.2279	4.83238	41.2115	538.005	108.86	111.523	33.6147	77.1277	218.341	130.711	103	32.1875	10.3548	436	73.5541	119.963	-63.4081	-106.983	0.04	0.096667	0.17	34.0586	1107.04	1933.77	3.5281	7.0094	7.5672	1.1069	35.9799	62.8497	36.3827	63.5532	3076.82
The residential area in Yokaichi	P09	2	0	11.2368	4.10842	8.45023	1.10409	8.38232	0.23156	3.65511	1.01105	0.96955	1.08477	-0.01719	2.19955	21.9299	49.5087	5.64087	48.5579	452.364	104.556	132.637	47.2915	87.0986	240	120.979	246	43.8503	12.2174	449	63.9203	112.475	-65.0866	-109.737	0.04	0.073333	0.223333	199.166	2747.67	1909.32	5.2941	7.9185	7.5545	4.097	56.522	39.2763	58.9366	40.9542	4861.25
The residential area in Yokaichi	P09	3	1	11.6394	7.14824	8.89536	0.80934	8.74615	0.98917	4.40385	1.03978	1.03652	1.14427	0.0371	2.30639	36.6943	48.761	4.14337	34.2539	500.969	113.52	119.768	43.9902	95.4654	219.78	127.109	220	40.6654	14.2632	417	61.0448	113.377	-61.8408	-113.541	0.023333	0.09	0.15	35.9093	1123.29	1741.84	3.581	7.024	7.4627	1.2343	38.6118	59.8737	39.0944	60.622	2909.19
The residential area in Yokaichi	P09	4	1	13.0041	8.14616	10.4996	1.14972	10.3848	0.0914	2.57708	1.04613	1.05021	1.17974	0.0221	2.59428	38.501	49.1913	4.08628	33.9209	564.939	39.1385	106.206	10.2201	93.1099	183.224	24.1462	23	4.7521	5.05208	265	12.0038	17.796	-11.2916	-16.6979	0.04	0.043333	0.163333	122.998	452.764	741.513	4.8122	6.1154	6.6087	9.3309	34.3476	56.2527	37.8824	62.0418	1318.18
Kenroku-en	P01	1	0	8.90242	6.9666	8.00709	0.58089	8.02007	-0.09275	1.76243	1.03251	0.87612	1.02367	0.07281	2.60757	49.2035	48.3429	3.05263	26.2385	501.675	123.345	119.6	40.5076	80.429	211.193	159.209	225	63.2022	19.8333	728	72.3106	153.101	-60.9321	-148.249	0.04	0.076667	0.17	361.719	4171.07	6375.57	5.8909	8.3359	8.7602	3.3078	38.1433	58.3028	39.4482	60.2973	10935.3
Kenroku-en	P01	2	1	8.06753	7.29023	7.66307	0.21132	7.62609	0.03865	1.89281	1.04326	0.90365	1.05475	0.22598	2.65223	16.5405	48.7305	3.42636	29.6188	492.498	145.702	121.828	61.5037	77.6598	207.972	197.071	140	69.3069	20.3	606	68.1257	180.667	-72.517	-189.867	0.033333	0.086667	0.206667	406.986	3223.34	5764.43	6.0088	8.0782	8.6595	4.3212	34.2236	61.2035	35.7692	63.9676	9418.46
Kenroku-en	P01	3	1	8.08349	7.15168	7.50331	0.26511	7.40436	0.67031	2.1779	1.01426	0.91346	1.03771	0.09649	2.56866	49.1577	48.3154	2.98788	26.2449	471.095	145.612	127.363	57.9156	83.091	214.823	208.2	229	73.1629	34.8889	696	87.2686	213.342	-78.9676	-212.488	0.04	0.146667	0.373333	357.275	4565.8	7272.28	5.8785	8.4263	8.8918	2.9233	37.3589	59.5044	38.484	61.2963	12221.4
Kenroku-en	P01	4	2	10.6267	7.31974	9.76378	0.95818	10.174	-1.57542	3.96862	1.04945	0.86563	0.97061	0.0927	1.8502	42.2119	49.6094	4.23974	36.8367	402.693	137.571	148.997	72.6618	81.9224	233.827	178.341	265	75.4986	27.0769	711	81.8851	178.684	-76.8787	-179.862	0.026667	0.083333	0.376667	485.02	5249.44	6098.76	6.1842	8.5659	8.7158	4.0811	44.1698	51.3162	46.0491	53.4995	11884.7
Kenroku-en	P02	1	1	13.5188	3.65654	5.70771	2.51796	4.265	1.4566	4.14367	1.01851	0.81607	0.97013	0.00867	1.88516	30.8227	49.1455	5.15303	44.6501	476.474	128.907	125.925	48.1656	66.1791	201.816	174.023	394	70.3571	21.5769	621	69.5769	174.837	-61.3793	-166.826	0.04	0.04	0.253333	272.727	2852.19	4133.42	5.6085	7.9558	8.3269	3.7564	39.2842	56.931	40.8175	59.153	7260.41
Kenroku-en	P02	2	0	16.4188	5.33577	7.67004	2.69819	6.32691	1.4872	4.13369	1.03957	0.91897	1.0437	0.14125	2.05177	21.0815	49.8596	5.3228	47.0614	376.289	123.257	159.452	77.3622	93.0521	240	160.614	266	66.3342	18.2727	538	67.4237	154.99	-68.6165	-155.635	0.03	0.053333	0.256667	730.017	3264.75	4525.53	6.5931	8.0909	8.4175	8.5648	38.3032	53.0952	41.8911	58.0687	8523.42
Kenroku-en	P02	3	0	15.0944	9.57569	11.7903	1.7094	10.9769	0.41679	1.61268	1.01436	0.96408	1.08189	0.02142	2.38638	44.4977	49.0021	4.29559	36.035	465.182	130.497	128.982	51.7586	80.5369	203.114	163.363	328	69.7872	23.55	589	68.2774	155.688	-67.2264	-160.438	0.04	0.04	0.303333	898.168	2776	6555.66	6.8004	7.9288	8.7881	8.7762	27.1249	64.057	29.7345	70.2196	10234.1
Kenroku-en	P02	4	2	13.5367	8.15408	9.88106	1.12575	9.7286	1.24517	5.10103	1.02563	1.00615	1.14647	0.02795	2.30182	37.2681	49.942	4.48553	37.2734	448.167	131.451	133.879	172.507	75.1691	240	148.434	280	58.4551	32	668	87.6772	145.185	-76.9845	-142.616	0.03	0.046667	0.2	491.596	2742.18	3746.85	6.1977	7.9165	8.2287	7.027	39.1973	53.5583	42.1599	57.6062	6995.84
Kenroku-en	P04	1	1	25.6794	5.69697	12.4158	5.39039	9.98151	0.89048	2.35222	1.07855	0.91797	1.06936	0.03708	2.34852	25	49.5239	5.90314	50.0059	460.959	167.932	130.163	79.5071	78.0945	213.144	223.438	294	79.0323	33.9091	856	107.881	227.366	-92.6098	-219.595	0.033333	0.05	0.2	678.188	4260.84	10556.4	6.5194	8.3572	9.2645	4.3708	27.4607	68.0346	28.7158	71.1442	15516.2
Kenroku-en	P04	2	0	23.4689	21.1278	22.5261	0.52506	22.7103	-1.06165	3.21546	1.0326	0.96407	1.09831	0.06466	2.30188	3.69873	46.1487	3.00137	26.1574	531.668	231.601	112.852	387.905	54.8446	204.778	297.318	201	80.0797	36	1108	133.456	293.38	-133.273	-299.763	0.04	0.063333	0.37	615.001	24179.8	38260.7	6.4216	10.0933	10.5522	0.9737	38.2826	60.576	38.659	61.1716	63161.4
Kenroku-en	P04	3	1	22.7099	14.9133	18.3256	2.20245	18.1815	0.2452	1.77221	1.0067	0.83569	0.97941	-0.01865	2.58057	35.2112	49.8444	4.37327	36.1958	431.651	145.613	139.001	70.6876	87.8178	217.155	195.506	310	75.7946	31.5385	707	83.5898	195.34	-84.0397	-196.831	0.036667	0.063333	0.236667	624.549	4048.85	6222.93	6.437	8.3062	8.736	5.701	36.959	56.8046	39.1934	60.2388	10955
Kenroku-en	P04	4	0	14.9466	10.7167	12.1783	1.1682	11.6975	0.69732	2.11514	1.02554	0.9165	1.05334	-0.00047	2.45112	41.9708	49.5178	4.52507	37.102	489.549	170.284	122.562	1197.18	70.5208	193.924	200.373	219	74.2373	29.6	969	86.2243	185.729	-83.4246	-189.113	0.04	0.11	0.16	1380.98	19811.1	18540.6	7.2305	9.894	9.8277	3.4726	49.8167	46.6219	51.6088	48.2991	39768
Kenroku-en	P05	1	1	3.15348	1.8653	2.53824	0.34864	2.64844	-0.40785	1.95046	1.06961	0.92824	1.07348	0.07536	2.52348	43.161	49.8321	4.74092	39.2546	625.678	15.7398	95.896	2.4289	64.8298	117.371	7.7108	0	0	4.51613	70	4.4814	7.9385	-4.1331	-7.8086	0.036667	0.04	0.17	71.2649	95.3087	10.2917	4.2664	4.5571	2.3313	40.2902	53.8836	5.8185	90.2424	9.7446	176.879
Kenroku-en	P05	2	1	5.79724	2.81365	3.97398	0.85414	3.75344	0.53216	1.9327	1.02101	0.84927	1.02549	0.18656	2.59511	39.8499	49.8535	5.3382	45.6298	528.045	8.2493	113.627	1.7839	105.69	124.865	4.2493	0	0	2.47368	35	2.3586	4.1502	-1.5642	-4.2613	0.03	0.06	0.166667	21.4453	52.803	3.5154	3.0655	3.9666	1.2571	27.5728	67.8901	4.5198	93.7356	6.2405	77.7772
Kenroku-en	P05	3	1	7.56356	5.45284	6.75277	0.46441	6.83153	-0.7815	3.23757	1.0326	1.06029	1.19481	0.03091	2.46637	32.0618	49.115	4.62064	38.2821	568.56	26.5778	105.53	5.8814	96.1089	142.951	8.0628	0	0	4.19355	142	4.4179	6.8266	-4.562	-7.0378	0.036667	0.08	0.16	86.9441	430.306	38.4002	4.4653	6.0645	3.6481	15.6461	77.4361	6.9103	91.799	8.1921	555.692
Kenroku-en	P05	4	1	9.33255	7.24875	8.04166	0.42295	8.00274	0.59791	3.35723	1.05307	1.12356	1.24329	0.17101	2.44168	35.022	49.2798	4.51667	37.4599	622.385	71.6214	96.4033	16.4003	75.662	222.057	58.7725	32	14.1593	7.09375	345	19.7179	40.3404	-22.1349	-39.5984	0.033333	0.04	0.286667	114.586	133.718	35.1021	4.7413	4.8957	3.5583	40.3997	47.1452	12.376	79.1022	20.765	283.63
Kenroku-en	P06	1	1	19.9881	14.3552	18.0004	1.20959	18.2477	-1.16969	4.33098	1.04427	1.04222	1.1544	0.06214	2.37878	45.5627	49.6521	4.5109	37.6193	527.99	117.826	113.639	38.4814	80	198.085	153.922	198	54.5455	14.56	611	66.1514	150.368	-55.5677	-140.233	0.026667	0.093333	0.343333	195.501	1722.22	3854.41	5.2756	7.4514	8.257	3.3823	29.7956	66.6841	30.8386	69.0185	5780.11
Kenroku-en	P06	2	1	22.6068	17.7775	20.4472	1.48707	20.5538	-0.48027	2.00964	1.03326	0.94799	1.10363	0.0933	2.43264	47.4121	48.6084	3.87436	33.12	395.684	83.1081	151.636	42.9493	114.504	232.108	98.9326	147	53.0686	8.96774	315	60.0635	105.984	-52.2611	-98.6985	0.033333	0.076667	0.15	99.5378	1085.86	926.175	4.6005	6.9901	6.8311	4.6981	51.2512	43.7144	53.7778	45.8694	2118.7
Kenroku-en	P06	3	0	22.2285	17.8388	20.0447	1.14044	19.9478	0.22842	2.08341	1.05285	1.03582	1.18006	0.07859	2.59734	46.7651	49.8535	3.56241	30.456	478.631	39.3458	125.358	14.277	105.197	240	23.3131	17	5	4.94203	262	12.7449	17.5967	-10.8428	-15.9302	0.04	0.046667	0.216667	16.6002	270.389	251.07	2.8094	5.5999	5.5257	3.082	50.2006	46.6139	51.797	48.0962	538.616
Kenroku-en	P06	4	0	21.2606	18.0949	19.1713	0.64533	18.9675	0.86145	3.42537	1.03531	1.0439	1.15701	0.06284	2.3545	43.3472	48.7671	3.47929	29.0617	535.602	19.1302	112.023	4.2376	95.0872	126.791	11.8776	1	0.3413	4.38806	135	6.553	9.9273	-7.1035	-10.4835	0.03	0.096667	0.166667	13.0554	112.299	37.5511	2.5692	4.7212	3.6257	8.0116	68.9134	23.0436	74.9153	25.0505	162.957
Kenroku-en	P08	1	0	14.3794	11.3058	12.8724	0.61968	12.9026	-0.15269	2.43965	1.05613	1.0706	1.20226	0.03261	2.50433	49.1242	48.7396	3.19088	27.4651	594.608	59.5484	100.907	13.6971	75.3485	186.705	55.1128	54	16.4134	10	307	35.0492	47.087	-40.2455	-49.2663	0.036667	0.086667	0.196667	54.8968	441.41	199.391	4.0055	6.09	5.2953	7.8869	63.4167	28.6461	68.8465	31.0989	696.048
Kenroku-en	P08	2	1	12.3261	9.33822	10.5428	0.73821	10.263	0.40155	2.08943	1.01055	0.90379	1.0543	0.00908	2.51803	45.8252	49.2004	4.2757	35.5838	444.61	116.823	134.95	55.5368	95.7396	226.672	136.447	137	54.5817	11.4545	466	78.9472	142.82	-85.0036	-144.383	0.04	0.08	0.216667	241.278	1601.99	4773.14	5.486	7.379	8.4708	3.6387	24.1592	71.9828	25.0715	74.7009	6630.95
Kenroku-en	P08	3	1	12.6124	7.89033	8.86061	0.97896	8.59122	2.00492	7.12811	1.04058	0.98312	1.07658	0.03871	2.05071	16.4795	48.9136	4.39032	36.0975	467.152	103.752	128.438	44.5404	100.318	225.989	110.638	179	50.7082	17.7	404	47.6757	100.056	-44.0809	-100.161	0.04	0.043333	0.193333	303.872	2259.9	2147.9	5.7166	7.7231	7.6722	6.4411	47.9022	45.5282	51.2	48.6626	4717.73
Kenroku-en	P08	4	0	12.9918	4.69502	6.9043	2.42076	5.36459	0.95387	2.49644	1.0653	0.82174	0.94964	0.01654	2.08313	36.6089	49.7131	5.33805	45.5759	564.431	71.3156	106.302	15.3663	82.4289	183.933	70.1815	74	27.0073	8.08823	387	41.5472	62.8153	-36.0705	-65.2138	0.023333	0.06	0.213333	40.6256	1730.41	1536.16	3.7044	7.4561	7.337	1.2273	52.2768	46.4085	52.9264	46.9852	3310.08
Kenroku-en	P09	1	1	7.79605	2.94282	5.80036	1.2318	5.84427	-0.82212	3.29163	0.99853	0.89084	1.01423	-0.00623	2.17573	36.9568	49.6643	5.58152	49.0155	564.241	14.2121	106.338	2.6994	82.5991	118.413	9.3685	0	0	4.64179	73	5.949	9.3925	-7.4363	-10.867	0.036667	0.04	0.376667	68.1644	81.2559	6.2777	4.2219	4.3976	1.837	43.7691	52.1754	4.031	92.7877	7.1687	155.736
Kenroku-en	P09	2	1	7.68678	6.19194	6.83397	0.3603	6.84609	0.18729	2.17952	1.01481	0.93818	1.06551	0.07627	2.54333	44.9646	49.5178	4.28717	36.6884	564.241	14.2121	106.338	2.6994	82.5991	118.413	9.3685	0	0	4.64179	73	5.949	9.3925	-7.4363	-10.867	0.036667	0.04	0.376667	68.1644	81.2559	6.2777	4.2219	4.3976	1.837	43.7691	52.1754	4.031	92.7877	7.1687	155.736
Kenroku-en	P09	3	1	6.88465	5.51498	6.23524	0.33254	6.20946	-0.11486	2.70262	1.04155	1.01051	1.15424	0.11506	2.55042	49.4446	41.1438	3.01834	26.7999	542.57	9.7183	110.585	1.9763	103.471	115.141	8.5488	0	0	3.35	46	6.3823	8.7845	-7.9836	-10.0652	0.04	0.076667	0.21	2.5667	32.1373	21.6125	0.9426	3.47	3.0733	4.5528	57.0041	38.3356	59.7232	40.1642	56.3772
Kenroku-en	P09	4	1	7.30108	5.96132	6.45203	0.35905	6.36313	0.75819	2.60384	1.04081	0.95229	1.12748	0.1369	2.5717	42.7734	47.7478	3.69554	31.2112	559.885	14.534	107.165	2.8078	96.2927	115.119	10.8632	0	0	4.34483	71	5.9537	10.4575	-8.3966	-13.0487	0.03	0.06	0.21	5.321	144.156	40.1597	1.6717	4.9709	3.6929	2.8057	76.0135	21.1762	78.2078	21.7875	189.645
D. T. Suzuki Museum	P01	1	0	19.284	15.3648	16.4446	0.80662	16.3503	1.66415	6.45238	1.02402	1.0065	1.12992	0.09812	2.1863	47.5098	47.1863	3.88643	33.599	801.492	38.0602	74.8604	3.6515	68.7679	83.4492	39.4791	27	22.5	6.72222	167	22.7982	39.7767	-24.0766	-44.5686	0.033333	0.07	0.37	25.7943	863.648	663.096	3.2502	6.7612	6.4969	1.6548	55.4052	42.5393	56.3375	43.2551	1558.78
D. T. Suzuki Museum	P01	2	2	19.3129	15.0878	17.0744	1.04696	17.2106	-0.15375	2.05295	1.00886	0.90928	1.04795	-0.00997	2.60634	13.5376	48.3948	4.079	35.4168	798.945	95.836	75.099	13.5014	64.6343	136.078	77.0097	55	40.4412	9.78571	401	40.7557	67.9021	-35.4174	-65.9984	0.033333	0.053333	0.336667	381.7	1080.09	1307.83	5.9446	6.9848	7.1761	13.7406	38.8815	47.0799	45.0751	54.5794	2777.89
D. T. Suzuki Museum	P01	3	2	15.0624	11.3631	12.5104	1.02191	12.1937	1.04328	2.92204	1.0382	0.95191	1.05518	0.00202	2.46289	45.0836	49.3561	4.01588	33.8861	753.527	173.222	79.6255	41.9543	65.775	198.873	159.52	97	42.7313	19	607	81.7691	120.326	-85.3637	-134.609	0.036667	0.123333	0.16	399.889	3736.35	2900.13	5.9912	8.2259	7.9725	5.6624	52.9064	41.0655	56.0819	43.5304	7062.19
D. T. Suzuki Museum	P01	4	2	15.1503	10.3832	11.1703	0.60361	11.1143	1.78543	10.7014	0.87149	0.92554	0.99875	-0.14731	1.76642	23.5474	49.5605	4.36643	41.3984	697.096	50.9422	86.0714	6.8069	79.8191	112.727	55.2005	21	26.25	7.36364	207	17.7122	50.8676	-20.8051	-56.6252	0.04	0.096667	0.39	14.0808	138.328	237.042	2.6448	4.9296	5.4682	3.5886	35.2541	60.4122	36.5663	62.6608	392.374
D. T. Suzuki Museum	P02	1	1	6.60341	3.94016	5.11488	0.84572	5.03504	0.28119	1.72698	1.0608	0.85421	1.02234	0.10579	2.55718	29.7852	47.8272	4.07781	35.0888	594.742	120.184	100.884	31.3699	74.5527	202.634	109.172	64	47.0588	15.2222	451	62.1571	99.9105	-65.9684	-98.0357	0.03	0.1	0.18	230.617	1792.02	8698.77	5.4408	7.4911	9.0709	2.1406	16.6333	80.741	16.9972	82.5071	10773.7
D. T. Suzuki Museum	P02	2	-1	6.35301	4.74461	5.73325	0.41227	5.83328	-0.50341	2.42351	1.0321	0.80325	1.03903	0.01166	2.54165	47.0215	47.0398	3.61366	31.1415	450.551	143.08	133.17	68.0683	92.5083	237.06	167.562	104	54.4503	21.3333	981	79.2058	139.964	-71.9717	-142.934	0.033333	0.15	0.153333	247.707	2946.87	6422.1	5.5122	7.9885	8.7675	2.5672	30.5408	66.5575	31.3455	68.3112	9648.94
D. T. Suzuki Museum	P02	3	2	4.73048	3.02702	3.40509	0.40121	3.24699	1.51437	4.39943	1.04059	0.91465	1.0404	0.01182	2.19896	41.214	48.9594	4.05664	33.8679	414.061	113.69	144.906	48.2005	84.507	198.347	162.79	295	70.7434	19.9048	521	54.788	160.985	-61.5027	-163.934	0.033333	0.056667	0.283333	351.294	2394.99	4771.48	5.8616	7.7811	8.4704	4.6683	31.8266	63.4073	33.3851	66.5123	7525.13
D. T. Suzuki Museum	P02	4	1	3.68713	3.07011	3.1928	0.11687	3.16532	2.20259	8.66452	1.02339	0.83214	1.01256	0.30811	1.96031	34.7778	49.1821	4.04921	35.3333	478.447	114.007	125.406	30.8868	93.4143	167.832	168.73	75	80.6452	13.4286	453	57.5486	172.574	-63.0737	-174.72	0.04	0.05	0.316667	773.151	3682.17	3698.44	6.6505	8.2113	8.2157	9.4696	45.0995	45.2986	49.8169	50.0369	8164.57
D. T. Suzuki Museum	P03	1	0	7.08537	5.92724	6.24806	0.2733	6.20708	1.35608	4.34542	1.03178	0.95982	1.10383	0.13513	2.30506	46.3745	49.0356	3.74437	31.3164	511.905	204.583	117.209	320.71	57.8258	221.498	236.167	142	72.8205	28	944	124.548	242.583	-133.423	-236.023	0.04	0.073333	0.3	2492.41	21095.8	19804.7	7.821	9.9568	9.8937	5.7268	48.4719	45.5053	51.4164	48.2696	43521.7
D. T. Suzuki Museum	P03	2	2	12.3123	7.02265	10.5198	1.94772	11.7059	-0.70806	1.7119	1.02915	0.82831	0.96188	0.00887	2.09126	41.9861	49.8596	5.09991	43.3824	470.526	172.14	127.517	162.977	84.2697	272.356	221.599	183	78.5408	33.4286	810	99.0272	214.856	-86.6041	-212.388	0.04	0.06	0.18	329.113	4655.33	11427.3	5.7964	8.4458	9.3438	2.0036	28.3411	69.5678	28.9206	70.9902	16426.1
D. T. Suzuki Museum	P03	3	0	11.5812	7.7926	9.28842	1.20462	8.90979	0.64218	1.97679	1.04958	0.87908	1.00166	-0.00251	2.4891	43.7347	49.5331	4.53365	37.332	676.017	180.204	88.7552	26.6847	54.1663	120.749	247.105	194	78.5425	24.8	757	99.1964	248.177	-85.9026	-247.7	0.036667	0.086667	0.32	1280.33	15097.6	12198	7.1549	9.6223	9.409	4.475	52.7693	42.6346	55.2414	44.6319	28610.5
D. T. Suzuki Museum	P03	4	0	8.11119	7.32723	7.7878	0.23755	7.8947	-0.40592	1.71014	1.03534	0.93178	1.11905	-0.07937	2.55215	35.7544	48.352	3.14228	29.2897	426.567	218.639	140.658	464.961	72.3126	228.571	261.477	94	75.8065	25	921	92.8925	223.195	-85.1952	-219.477	0.04	0.11	0.213333	281.852	28662.6	36157.8	5.6414	10.2633	10.4956	0.432	43.9296	55.417	44.1202	55.6574	65246.8
D. T. Suzuki Museum	P04	1	-1	19.0314	9.51858	13.9779	3.3573	14.03	-0.02572	1.23509	1.02159	0.83035	1.02265	-0.00013	2.29196	38.4094	47.6807	4.63952	39.8986	585.281	192.368	102.515	81.4901	65.8689	175.029	251.167	122	71.7647	34.2	837	124.924	252.981	-114.027	-239.396	0.04	0.086667	0.366667	1240.81	5048.57	11247	7.1235	8.5269	9.3279	7.0551	28.7058	63.9498	30.8848	68.804	17587.3
D. T. Suzuki Museum	P04	2	0	16.4377	11.5931	13.7841	1.56849	13.4516	0.16438	1.48886	1.03947	0.8266	1.00944	-0.00434	2.62434	21.875	48.8403	2.79613	25.3182	752.527	130.368	79.7313	24.0853	69.4284	189.055	146.297	71	47.973	12.4167	628	68.1392	116.373	-56.1177	-111.912	0.023333	0.07	0.306667	128.912	2404.76	4092.72	4.8591	7.7852	8.317	1.9395	36.1804	61.5764	36.896	62.7943	6646.57
D. T. Suzuki Museum	P04	3	0	18.0197	12.5686	15.4895	1.60892	16.0627	-0.43988	1.75884	1.05808	0.91195	1.05147	0.21536	2.56391	24.8871	49.5026	4.03481	33.9363	704.69	145.259	85.1438	30.3415	62.3494	146.449	173.004	146	58.6345	15.625	599	91.6508	157.527	-76.2356	-143.689	0.04	0.056667	0.25	199.642	2668.83	9750.37	5.2965	7.8894	9.1851	1.5755	21.0619	76.9479	21.399	78.1796	12671.4
D. T. Suzuki Museum	P04	4	1	14.1928	12.4754	13.2517	0.56855	13.4385	-0.01834	1.52268	1.05352	0.89699	1.05434	0.2548	2.39956	42.1265	49.5972	3.59979	32.025	611.812	161.139	98.0694	45.8856	78.0437	147.493	204.581	63	68.4783	18.6	575	118.446	215.231	-114.774	-197.987	0.033333	0.04	0.21	812.628	1547.11	2984.31	6.7003	7.3441	8.0011	15.1479	28.839	55.6293	33.9873	65.5603	5364.64
D. T. Suzuki Museum	P05	1	0	18.7004	16.5335	17.699	0.64805	17.7786	-0.19975	1.99327	1.04586	0.89268	1.09504	0.06011	2.53364	37.4023	49.2188	3.84405	34.1561	624.732	111.359	96.0412	22.1587	71.5794	163.453	90.2352	48	51.6129	11.75	505	56.2224	96.982	-42.7359	-85.414	0.03	0.08	0.216667	439.887	639.634	505.733	6.0865	6.4609	6.226	27.7409	40.3378	31.8934	55.8238	44.1376	1585.69
D. T. Suzuki Museum	P05	2	1	18.4109	16.7643	17.4049	0.36059	17.2928	0.66855	2.7324	1.04393	1.01456	1.15172	-0.06211	2.41431	48.0591	43.75	3.44265	31.3579	585.232	95.2501	102.523	27.0578	81.2595	151.324	100.009	41	42.268	10.8889	404	54.2473	96.2054	-37.6525	-80.4849	0.036667	0.073333	0.4	258.642	1879.08	1583	5.5554	7.5385	7.3671	6.9063	50.1753	42.2694	53.8976	45.4052	3745.03
D. T. Suzuki Museum	P05	3	2	17.997	16.2036	16.7021	0.3086	16.7068	0.38469	2.53451	0.99294	1.02809	1.14792	-0.0658	2.24489	48.761	47.522	3.36992	29.5576	662.377	87.0168	90.5829	18.9597	78.5833	141.71	103.806	70	38.8889	12.9286	500	60.1068	90.3605	-44.3466	-93.2005	0.03	0.11	0.273333	140.047	1238.11	1255.39	4.942	7.1213	7.1352	5.3073	46.9198	47.5748	49.5495	50.2413	2638.78
D. T. Suzuki Museum	P06	1	0	5.08132	4.51553	4.73262	0.15514	4.66663	1.03172	2.57473	1.0328	0.6991	0.92837	0.00263	1.89672	46.5576	45.9351	3.46162	30.2595	386.461	140.148	155.255	128.368	61.9899	230.061	161.75	137	68.1592	16.8333	824	67.6276	156.007	-73.3109	-157.975	0.04	0.053333	0.186667	3954.31	38795.8	10767.2	8.2826	10.5661	9.2843	7.3863	72.4672	20.1122	78.2467	21.7162	53535.6
D. T. Suzuki Museum	P06	2	1	4.79964	4.32018	4.6739	0.08359	4.68185	-1.41113	6.77034	1.02328	0.85092	1.02973	0.06572	2.07552	26.5625	36.731	2.80534	26.2901	274.48	51.0856	218.595	31.6946	151.782	240	63.7988	85	26.6458	4.57143	303	33.1593	57.3487	-28.9717	-52.0944	0.04	0.136667	0.366667	44.1309	486.513	2063.51	3.7872	6.1873	7.6322	1.6972	18.7105	79.3594	19.0335	80.7295	2600.22
D. T. Suzuki Museum	P06	3	2	5.74628	4.59026	5.05968	0.34937	5.02266	0.31223	1.626	1.04566	0.81085	1.01323	0.0824	2.4079	47.3389	47.4731	3.93765	33.2247	369.298	90.6648	162.47	41.5349	116.731	219.7	122.817	242	61.8926	17.8182	382	54.375	127.81	-53.1525	-126.909	0.04	0.07	0.373333	129.539	1090.88	2627.51	4.864	6.9947	7.8738	3.3566	28.2665	68.0831	29.2482	70.4477	3859.27
D. T. Suzuki Museum	P06	4	0	6.70671	5.2531	6.29789	0.40958	6.47784	-1.47358	3.79429	1.0717	0.80863	0.98036	0.07511	2.05964	45.4956	48.7793	4.11072	36.4441	400.164	111.114	149.939	70.2053	93.985	208.986	139.696	63	63.6364	16.6667	484	58.5501	133.665	-65.1228	-148.451	0.026667	0.13	0.386667	308.531	1744.68	1883.04	5.7318	7.4643	7.5406	7.8047	44.134	47.6339	47.8701	51.6663	3953.15
D. T. Suzuki Museum	P07	1	0	18.737	12.0708	14.8816	1.63499	14.7609	0.30261	2.25644	1.10259	1.21844	1.3414	0.5248	2.5544	23.0102	33.2947	0.46046	5.74162	758.938	50.8196	79.0578	5.9397	64.1643	121.112	34.8109	18	13.5338	12.1818	272	44.6275	39.321	-43.1514	-41.8258	0.033333	0.103333	0.183333	340.354	1278.96	651.034	5.83	7.1538	6.4786	14.9895	56.3265	28.6722	66.2583	33.7279	2270.61
D. T. Suzuki Museum	P07	2	1	22.6401	13.9403	17.7233	2.29055	17.0283	0.65487	2.34791	1.01689	0.98858	1.10349	0.2549	2.58195	27.6062	46.6614	4.98704	42.3928	736	28.9498	81.5217	3.2768	72.5689	92.3175	30.4855	12	7.8431	6.16	145	24.483	30.6839	-28.3392	-37.2424	0.03	0.063333	0.35	21.1522	192.494	317.238	3.0517	5.2601	5.7597	3.977	36.1929	59.6472	37.6919	62.1176	531.857
D. T. Suzuki Museum	P07	3	1	22.3119	12.9361	18.5663	2.55278	19.1343	-0.58445	2.12036	1.05542	1.02367	1.15901	0.07068	2.60423	46.8719	49.527	4.22485	35.2152	678.963	29.5612	88.37	3.8276	75.1503	97.2605	22.8315	8	3.0888	8.66667	147	14.7048	22.9542	-15.6005	-25.0609	0.036667	0.056667	0.163333	144.294	684.051	168.914	4.9719	6.528	5.1294	14.4663	68.5797	16.9345	80.1786	19.7986	997.453
D. T. Suzuki Museum	P07	4	0	18.8422	9.25603	13.7786	2.88849	15.1707	-0.04278	1.57996	1.02871	0.86186	1.05955	0.08282	2.37741	18.3472	48.4497	4.522	38.4976	664.157	27.5511	90.3401	3.7989	82.999	100.033	20.2439	1	1.1765	6.14286	115	13.3617	20.6737	-16.169	-23.6748	0.04	0.126667	0.176667	102.168	491.841	184.905	4.6266	6.1982	5.2198	13.116	63.1413	23.7376	72.6731	27.3211	778.953
D. T. Suzuki Museum	P08	1	0	17.9187	7.55377	11.6973	2.33625	11.3788	1.05694	3.91383	1.02443	0.99945	1.12681	0.03978	2.38581	28.8391	49.6338	4.26659	35.7713	669.948	23.8434	89.5592	3.1937	81.8107	100.502	15.3045	0	0	6	100	13.4774	15.309	-15.5753	-16.5851	0.04	0.083333	0.15	53.51	347.467	178.024	3.9799	5.8507	5.1819	9.2416	60.0106	30.7463	66.1213	33.8771	579.009
D. T. Suzuki Museum	P08	2	0	15.5586	6.61546	11.4002	2.61012	11.5205	-0.11157	1.76257	1.04693	1.02051	1.16858	0.07813	2.70473	32.0679	49.7375	4.54769	38.5522	685.857	35.4732	87.4818	4.5996	74.9251	98.1033	23.6798	8	4.2105	10.0526	175	21.9232	24.5649	-29.9278	-28.1641	0.04	0.076667	0.193333	64.5401	1360.66	353.152	4.1673	7.2157	5.8669	3.6287	76.5011	19.8554	79.3816	20.603	1778.62
D. T. Suzuki Museum	P08	3	0	8.95641	3.02758	4.20011	1.45885	3.42913	1.69569	4.82756	1.03334	0.75483	0.95797	-0.01242	1.95128	28.6285	49.6277	4.71629	39.4764	679.632	32.6929	88.2831	4.3488	75.5953	103.52	20.9014	8	2.6667	7.92105	158	13.9194	19.2419	-19.8763	-23.9468	0.023333	0.096667	0.17	55.575	1105.08	198.887	4.0177	7.0077	5.2927	4.0862	81.2525	14.6234	84.7141	15.2464	1360.06
D. T. Suzuki Museum	P08	4	0	3.33491	2.45841	3.04554	0.27176	3.19196	-0.73813	1.98065	1.02385	0.86191	1.01073	0.02619	2.18169	43.0908	49.5239	4.36875	37.6373	623.845	26.5379	96.1778	4.0976	85.6776	106.743	25.3075	6	5.6075	5.4	118	17.24	25.2498	-17.851	-24.7809	0.04	0.106667	0.183333	3.929	364.934	262.371	1.3684	5.8997	5.5698	0.6221	57.7827	41.5432	58.1444	41.8032	631.562
D. T. Suzuki Museum	P09	1	1	6.46566	2.83825	4.60051	1.48564	4.38726	0.02743	1.15722	1.07126	0.75772	0.94449	-0.00049	2.13445	13.9282	49.6338	5.45209	48.2934	661.965	17.2656	90.6393	2.3844	79.6276	98.2318	13.9379	0	0	5.66667	73	15.4512	18.6926	-11.1875	-15.1762	0.04	0.043333	0.39	43.8489	99.2363	33.4657	3.7807	4.5975	3.5105	24.7907	56.105	18.9204	74.5985	25.1571	176.876
D. T. Suzuki Museum	P09	2	1	6.81832	5.79247	6.26371	0.24195	6.26726	0.18379	2.12886	1.04816	1.02685	1.17577	0.19717	2.58119	48.4436	48.053	3.87193	33.051	634.029	17.325	94.6329	2.5642	88.3132	101.798	13.9816	0	0	5.79167	73	10.2249	14.7623	-11.4603	-16.1543	0.036667	0.04	0.15	81.1737	135.861	25.5216	4.3966	4.9116	3.2395	33.4058	55.9116	10.503	83.9586	15.7717	242.993
D. T. Suzuki Museum	P09	3	1	5.97614	4.40101	5.13407	0.39424	5.17944	-0.00885	1.95476	1.01454	0.93422	1.08752	0.05924	2.65018	43.6462	49.0784	4.34789	36.887	619.322	13.8249	96.8801	2.1583	87.4126	103.43	12.5124	1	0.4525	3.82759	71	7.6156	12.083	-8.9242	-13.494	0.026667	0.066667	0.15	22.1341	85.7141	26.5789	3.0971	4.451	3.2801	16.4538	63.7173	19.7579	76.2659	23.6491	134.523
D. T. Suzuki Museum	P09	4	1	4.91374	4.31077	4.61373	0.17672	4.65482	-0.3144	1.76695	1.04602	0.89576	1.04251	0.12571	2.53218	48.2178	47.583	4.04415	35.6905	606.534	10.987	98.9227	1.7848	93.5891	104.402	11.8556	0	0	3.17391	43	7.1174	11.7078	-8.7182	-13.6425	0.023333	0.073333	0.303333	18.9899	28.3768	35.6816	2.9439	3.3456	3.5746	22.8398	34.1296	42.9153	44.2321	55.6184	83.1442
The Higashi Chaya District in Kanazawa	P01	1	0	7.14323	5.9511	6.44249	0.24052	6.47058	0.06701	2.79207	1.03566	0.86189	1.03287	0.03631	2.41093	37.8052	48.6816	4.28773	36.4976	824.054	34.4315	72.8107	3.132	66.5557	80.5694	27.9657	8	8.7912	8.36364	142	14.7665	27.0105	-16.8428	-31.8248	0.033333	0.113333	0.156667	58.8579	882.491	220.504	4.0751	6.7827	5.3959	5.0655	75.9493	18.9771	80.0018	19.9896	1161.95
The Higashi Chaya District in Kanazawa	P01	2	1	7.696	6.12812	6.94425	0.54079	7.05637	-0.15595	1.66786	0.94069	0.75867	0.93297	0.13782	1.82993	45.4773	49.1058	3.84866	31.8931	470.923	195.814	127.409	1055.04	34.8149	237.906	208.691	232	59.335	24.5	1059	91.7033	178.415	-66.1183	-159.655	0.023333	0.073333	0.16	3748.38	9669.49	16965.9	8.2291	9.1767	9.739	12.3152	31.7687	55.7407	36.2306	63.5694	30437.1
The Higashi Chaya District in Kanazawa	P01	3	2	6.96298	0.00244	5.14389	2.33334	6.44701	-1.03354	2.30471	0.98061	0.81429	0.93652	0.07157	1.75106	24.9939	49.8657	6.11095	53.8454	660.944	158.311	90.7793	40.555	72.5076	188.798	203.772	142	60.4255	14.75	779	81.6904	163.652	-83.5513	-168.952	0.026667	0.08	0.273333	204.114	2043	9248.67	5.3187	7.6222	9.1322	1.7594	17.6102	79.7213	17.9256	81.1491	11601.2
The Higashi Chaya District in Kanazawa	P02	1	1	0.00131	-0.00012	0.00018	0.00031	3.1e-05	2.09289	7.09518	1.05148	0.73664	1.14473	0.08698	1.82482	38.7451	40.0635	4.10386	27.3603	253.769	14.5088	236.435	11.0991	169.333	240	13.8497	9	2.9412	1.87195	84	8.1074	13.1193	-10.0036	-14.8207	0.04	0.066667	0.176667	0.2681	15.217	77.4545	0	2.7224	4.3497	0.2883	16.3603	83.2738	16.4076	83.5146	93.0118
The Higashi Chaya District in Kanazawa	P02	2	0	0.00084	9.28e-05	9.27e-05	0.00018	0	2.169	7.57489	1.11271	0.91554	1.23989	0.69905	1.5254	16.1194	33.3313	2.71227	16.7863	283.485	110.576	211.651	1299.43	48.3379	240	62.3261	128	23.6599	9.85454	818	31.6639	53.5857	-27.8492	-49.698	0.03	0.073333	0.28	140.829	631.261	745.13	4.9475	6.4477	6.6136	9.2791	41.5932	49.0959	45.8474	54.1175	1517.7
The Higashi Chaya District in Kanazawa	P02	3	1	0.09033	-0.00897	0.0014	0.00945	0	7.45634	61.3796	0.74879	0.17847	0.39377	0.24895	0.3488	25	49.8413	7.10329	61.6211	285.522	75.1309	210.141	83.4042	86.6255	240	74.5163	153	32.8326	7.78333	542	39.5979	70.9755	-31.5895	-62.5734	0.036667	0.106667	0.166667	827.217	10290.2	6007.02	6.7181	9.2389	8.7007	4.8298	60.0801	35.0725	63.1291	36.8523	17127.5
The Higashi Chaya District in Kanazawa	P02	4	0	2.6699	-0.12547	0.46705	0.76895	0.01984	1.55222	4.02447	1.0675	0.42378	0.78766	0.24491	1.66711	24.9878	49.9756	6.19719	52.1516	285.274	62.4097	210.324	52.4488	120.759	240	65.8515	72	33.1797	5.31707	363	41.1134	67.5605	-37.3952	-61.3964	0.04	0.103333	0.166667	255.303	4415.33	2708.05	5.5424	8.3928	7.904	3.4586	59.8147	36.6861	61.9575	38.0004	7381.68
The Higashi Chaya District in Kanazawa	P03	1	-1	6.71015	5.93221	6.13983	0.14342	6.11553	1.51667	5.74897	1.03982	1.01	1.16621	0.3469	2.1914	46.3257	49.2554	3.1271	28.4486	776.741	64.5663	77.2458	8.1408	69.9347	112.739	42.9226	12	12.3711	7.53846	274	24.2182	26.4138	-31.8489	-32.2905	0.04	0.126667	0.163333	38.9386	589.853	262.363	3.662	6.3799	5.5697	4.3685	66.1757	29.4345	69.1986	30.7791	891.344
The Higashi Chaya District in Kanazawa	P03	2	2	6.51466	5.27241	5.88075	0.2463	5.96365	-0.44947	2.57125	1.03079	0.96078	1.10543	0.33972	2.33706	47.2992	48.6969	4.01411	32.7226	487.212	131.815	123.15	39.9837	79.7342	188.324	189.308	281	79.1549	23.7333	593	63.934	189.156	-71.5612	-189.777	0.023333	0.133333	0.246667	389.139	3504.7	5852.1	5.9639	8.1619	8.6746	3.9871	35.9095	59.9612	37.4007	62.4512	9759.82
The Higashi Chaya District in Kanazawa	P03	3	0	6.51121	5.40379	5.97712	0.20691	5.98578	-0.10697	2.65459	1.08161	1.12112	1.25155	-0.00325	2.39914	48.0164	47.2412	4.04071	32.9836	480.793	142.732	124.794	50.6729	85.8492	189.514	197.853	230	75.9076	30.4	596	81.3292	200.529	-73.3236	-201.467	0.023333	0.146667	0.226667	182.967	2327.08	4860.42	5.2093	7.7524	8.4889	2.4684	31.3946	65.5719	32.1891	67.2314	7412.36
The Higashi Chaya District in Kanazawa	P03	4	0	7.62295	3.85712	6.88334	0.53616	7.02207	-2.06193	10.333	1.00309	0.9256	1.07611	0.20066	1.86688	41.7725	49.1089	5.3774	46.2836	677.921	216.779	88.5059	52.0209	55.4477	132.188	324.732	84	84	20.2	812	129.877	331.519	-75.7987	-304.902	0.026667	0.143333	0.383333	817.68	6105.77	24172	6.7065	8.717	10.093	2.6224	19.5816	77.5214	20.109	79.609	31181.1
The Higashi Chaya District in Kanazawa	P04	1	1	9.17317	3.49997	7.34996	1.38526	7.93597	-0.81698	2.80658	1.02838	1.04449	1.20816	0.10322	2.42133	44.1345	33.3252	0.40051	5.82141	689.687	187.904	86.996	53.6977	61.8748	151.362	232.264	98	73.6842	22.3333	751	109.555	222.089	-110.385	-231.753	0.036667	0.133333	0.28	181.715	4218.57	7971.39	5.2024	8.3473	8.9836	1.4682	34.0845	64.406	34.5924	65.3657	12376.8
The Higashi Chaya District in Kanazawa	P04	2	0	11.4752	6.66942	8.73558	1.1395	8.96284	-0.13174	1.90546	1.03428	0.95402	1.09631	0.13453	2.42037	33.5205	49.6002	3.84445	31.9757	570.452	178.337	105.18	53.2624	68.1663	193.548	249.9	312	80.4124	38.9	915	87.634	248.944	-92.8891	-256.94	0.04	0.123333	0.326667	208.641	6955.02	6335.88	5.3406	8.8472	8.754	1.5438	51.4641	46.8828	52.2711	47.6179	13514.3
The Higashi Chaya District in Kanazawa	P04	3	2	8.86478	4.64542	6.60256	1.10213	6.62327	0.15666	1.97058	1.05438	1.0233	1.17211	0.06894	2.60691	25	49.5453	4.32881	35.6337	508.991	154.09	117.88	47.7789	78.0539	181.708	210.615	294	81.2155	25.9286	735	89.2853	219.981	-84.4366	-209.857	0.033333	0.086667	0.17	337.72	2900.26	8158.34	5.8222	7.9726	9.0068	2.9629	25.4444	71.5745	26.2213	73.7599	11398.4
The Higashi Chaya District in Kanazawa	P04	4	2	8.19473	0.32247	6.4232	1.50022	6.90362	-2.06695	7.69055	1.03028	0.97581	1.11913	0.3181	2.05953	21.6614	48.7671	4.60886	38.5796	508.997	183.967	117.879	115.891	55.7673	186.278	222.624	127	69.7802	20.3333	798	88.108	225.336	-96.747	-235.126	0.023333	0.066667	0.393333	281.804	9699.65	5755.94	5.6412	9.1798	8.658	1.7848	61.4317	36.4546	62.548	37.1171	15789.3
The Higashi Chaya District in Kanazawa	P05	1	0	11.4825	9.54264	10.2497	0.56455	9.99092	0.5703	1.79018	1.00676	0.9024	1.04392	0.23083	2.29222	22.4915	49.4202	3.80951	32.7208	503.402	150.115	119.189	67.8336	75.6716	233.918	156.938	102	55.1351	20.6667	569	88.719	162.338	-81.7774	-153.618	0.04	0.046667	0.356667	2915.45	10795.6	6415.79	7.9778	9.2869	8.7665	14.4839	53.6325	31.8737	62.7163	37.2721	20128.8
The Higashi Chaya District in Kanazawa	P05	2	-1	17.476	11.4846	14.5337	1.63063	14.6164	-0.30672	2.18153	1.03786	0.84808	1.02357	0.05707	2.4579	25	49.0418	4.43433	37.3529	420.564	158.689	142.666	110.88	76.0553	240	208.224	391	70.1975	32.8235	864	94.5908	206.871	-92.6676	-200.102	0.036667	0.093333	0.2	1601.26	6159.02	9512.28	7.3785	8.7257	9.1603	9.253	35.5904	54.9675	39.2194	60.5723	17305.3
The Higashi Chaya District in Kanazawa	P05	3	0	20.1831	15.3995	17.2771	1.4716	18.0219	-0.13574	1.33666	1.01131	0.86893	1.05815	0.07164	2.06277	27.3498	48.5535	4.11653	35.098	711.821	230.154	84.2908	33.9404	56.1798	126.823	330.236	223	81.685	39.1429	886	135.69	341.525	-117.454	-336.57	0.033333	0.113333	0.4	1501.09	10466.1	21165.4	7.3139	9.2559	9.9601	4.4881	31.2925	63.2823	32.7629	66.2559	33446.1
The Higashi Chaya District in Kanazawa	P05	4	2	25.06	19.0651	22.405	2.23964	21.2271	0.08764	1.17002	0.99081	0.253	0.81982	-0.01205	1.90265	44.165	49.4202	4.64986	39.4412	537.106	190.667	111.71	60.359	70.8885	161.117	274.811	155	87.0787	25.5714	866	107.362	277.375	-83.0538	-255.006	0.04	0.073333	0.323333	855.273	6976.85	26526.7	6.7514	8.8504	10.1859	2.4892	20.3056	77.2038	20.8239	79.1746	34359.3
The Higashi Chaya District in Kanazawa	P06	1	1	8.14641	7.02499	7.67776	0.32642	7.70285	-0.15591	1.62634	1.02884	0.84904	1.03014	0.02199	2.5698	49.4263	45.3491	3.18321	28.3183	660.183	103.239	90.8839	20.067	69.1324	172.358	35.8544	15	12.2951	10.25	366	12.816	23.2234	-21.6199	-27.5569	0.023333	0.043333	0.15	529.679	443.64	32.4347	6.2723	6.095	3.4792	52.6616	44.1074	3.2247	93.1746	6.812	1005.82
The Higashi Chaya District in Kanazawa	P06	2	0	9.71572	4.96719	6.54026	1.02509	6.42779	0.97267	3.78916	1.03053	0.92347	1.06677	0.14756	2.43817	41.1224	49.5514	4.99823	42.179	360.517	94.9599	166.428	85.4766	91.9973	240	118.927	287	50.8865	14.4872	588	57.4351	113.709	-49.9121	-103.811	0.04	0.1	0.383333	185.732	2064.38	3268.21	5.2243	7.6326	8.092	3.3576	37.3191	59.0815	38.6157	61.1341	5531.69
The Higashi Chaya District in Kanazawa	P06	3	0	8.01965	5.16536	6.66696	0.81811	6.74436	-0.1784	2.088	1.06015	0.925	1.05918	0.14313	2.44708	34.2773	49.7986	4.77739	40.1048	539.114	107.827	111.294	37.6252	92.6498	189.813	127.319	104	33.0159	9.29412	461	68.6611	111.632	-70.3879	-105.344	0.033333	0.083333	0.383333	185.906	1934.5	4805.83	5.2252	7.5676	8.4776	2.6822	27.9108	69.3381	28.6801	71.2492	6931.01
The Higashi Chaya District in Kanazawa	P06	4	-1	8.36545	7.39994	7.81199	0.22999	7.76621	0.67627	2.93557	1.05493	1.00783	1.17975	0.14555	2.48323	37.5061	49.9939	3.24644	28.3861	544.976	97.0241	110.097	34.6125	97.9592	177.831	122.229	90	60.8108	12.4167	406	50.9738	114.458	-48.1529	-113.03	0.04	0.056667	0.32	17.497	1316.89	3053.7	2.862	7.183	8.0241	0.3985	29.9939	69.5519	30.1139	69.8302	4390.54
The Higashi Chaya District in Kanazawa	P07	1	1	16.5198	12.8982	15.3033	0.77536	15.4654	-1.24793	4.28681	1.05525	0.96408	1.08321	-0.02292	2.34059	32.666	44.2993	4.13351	35.3511	561.053	90.4892	106.942	21.417	80.6235	200.602	90.312	43	30.2817	11.9167	406	53.6984	82.3601	-52.9546	-79.3741	0.04	0.043333	0.193333	307.166	1609.75	2371.45	5.7274	7.3838	7.7713	7.1331	37.3819	55.07	40.2532	59.2999	4306.24
The Higashi Chaya District in Kanazawa	P07	2	1	15.98	9.70826	12.6354	1.91805	13.1536	-0.01601	1.43418	1.04128	0.949	1.07798	0.177	2.44748	44.8364	49.5911	4.60534	38.6004	477.42	157.712	125.676	122.985	57.1429	197.563	208.774	283	70.2233	33.6667	775	96.695	210.856	-80.8751	-205.331	0.036667	0.063333	0.213333	772.883	3103.64	4936.97	6.6501	8.0403	8.5045	8.7505	35.1393	55.8962	38.5091	61.2564	8832.39
The Higashi Chaya District in Kanazawa	P07	3	1	21.1377	10.7404	15.1558	2.35907	14.7765	0.42115	2.50149	1.0425	0.88626	1.03776	0.1072	2.48737	40.3931	49.2065	4.82076	40.4675	554.09	135.847	108.286	39.4594	66.9164	177.096	184.752	213	74.4755	23.9167	663	88.4011	200.395	-80.2731	-188.3	0.033333	0.063333	0.246667	218.927	1488.91	4329.92	5.3887	7.3058	8.3733	3.6243	24.6486	71.6809	25.5755	74.3765	6040.56
The Higashi Chaya District in Kanazawa	P07	4	1	25.1559	13.9485	16.784	1.96708	16.4919	1.71594	7.86179	1.04142	0.91617	1.0399	0.05387	2.07056	38.0493	49.3286	4.65907	39.0642	516.875	109.052	116.082	37.0496	94.9067	222.883	87.4613	58	39.1892	9.93333	372	44.9647	77.2037	-51.1341	-83.5891	0.026667	0.106667	0.256667	180.736	746.446	964.264	5.197	6.6153	6.8714	9.5472	39.4302	50.9361	43.592	56.3124	1893.08
The Higashi Chaya District in Kanazawa	P08	1	0	16.9961	11.1075	13.4566	1.59515	13.2762	0.41448	2.11155	1.00674	0.97391	1.05908	-0.02139	2.63958	33.0688	48.0102	4.92601	42.7804	625.466	33.7444	95.9285	5.3029	78.6164	106.895	18.0232	3	2.5862	6.88235	139	16.9499	18.2307	-17.2662	-18.3121	0.023333	0.076667	0.166667	19.1885	559.015	142.733	2.9543	6.3262	4.961	2.6616	77.5396	19.7981	79.6598	20.3395	720.941
The Higashi Chaya District in Kanazawa	P08	2	0	12.7817	9.10213	11.0467	0.84838	11.119	-0.37143	2.59239	1.0085	0.95979	1.08087	0.17652	2.60412	46.6217	48.6755	4.22029	35.4476	595.806	21.7313	100.704	3.7171	88.0928	111.276	18.4955	2	0.6689	5.88235	103	10.2142	19.9414	-13.2882	-21.2257	0.036667	0.106667	0.173333	13.9845	169.608	95.5003	2.638	5.1335	4.5591	5.0042	60.6921	34.1735	63.8892	35.9737	279.457
The Higashi Chaya District in Kanazawa	P08	3	0	10.2706	8.07688	9.0824	0.65479	9.03042	0.45471	2.09617	1.01207	0.8502	1.00409	0.07429	2.38673	47.9797	49.9207	3.60153	30.2196	601.97	20.1363	99.6727	3.4153	90.8678	108.814	16.6358	2	0.8032	5.10204	108	9.4657	16.2328	-10.7236	-16.4532	0.036667	0.1	0.2	21.0054	289.706	166.196	3.0448	5.6689	5.1132	4.4004	60.6897	34.816	63.4832	36.4185	477.357
The Higashi Chaya District in Kanazawa	P08	4	0	10.9307	8.07875	10.0237	0.4606	10.0643	-0.71533	4.55808	1.01252	0.96721	1.08651	0.3403	2.21372	45.2148	48.3398	4.53214	39.112	609.76	19.3712	98.3993	3.1418	88.4043	105.024	14.1428	0	0	4.84	91	6.8601	13.8333	-7.6446	-14.9853	0.04	0.083333	0.223333	14.1584	229.933	50.5689	2.6503	5.4378	3.9233	4.804	78.0168	17.1581	81.9538	18.024	294.723
The Higashi Chaya District in Kanazawa	P09	1	1	6.6036	3.64297	4.40654	0.69273	4.34233	1.06954	3.86175	1.04092	0.71361	0.91704	0.3232	2.22071	36.9507	49.4995	5.04707	44.0845	610.964	11.3063	98.2055	1.8103	82.0793	108.303	9.9757	0	0	3.15789	57	6.0319	9.895	-5.9679	-10.2116	0.033333	0.06	0.206667	6.6281	14.7741	15.2861	1.8913	2.6929	2.7269	18.0505	40.2346	41.6288	49.0969	50.7981	36.72
The Higashi Chaya District in Kanazawa	P09	2	1	7.90569	5.68391	6.86307	0.52773	7.00942	-0.47406	2.37364	1.03493	0.94496	1.10163	0.0623	2.48416	43.4235	49.1058	4.04044	33.6115	573.081	11.0128	104.697	2.005	96.4475	109.951	8.5719	0	0	3.3587	59	4.891	8.3815	-5.9964	-9.7678	0.04	0.086667	0.193333	4.7306	57.6247	15.8704	1.5541	4.054	2.7645	6.0436	73.6186	20.2753	78.354	21.5795	78.2747
The Higashi Chaya District in Kanazawa	P09	3	2	9.77638	6.09993	8.05508	0.90294	7.96655	-0.04886	2.32466	1.03935	0.99244	1.12651	0.05819	2.60401	49.1516	49.115	3.40434	29.496	558.726	8.6221	107.387	1.6599	103.52	114.635	7.411	0	0	3.08046	40	3.6215	7.3009	-4.3217	-7.9929	0.033333	0.046667	0.396667	8.2811	25.2089	5.7353	2.114	3.2272	1.7466	21.0764	64.16	14.5971	81.2938	18.4953	39.2907
The Higashi Chaya District in Kanazawa	P09	4	1	10.8689	7.57771	9.56547	0.96647	9.64931	-0.65783	2.36425	1.05172	0.98452	1.1019	0.09685	2.46644	39.624	49.8657	4.64306	39.8041	558.169	7.0783	107.494	1.3642	102.969	110.947	6.3637	0	0	2.41176	28	3.3399	6.3079	-2.8136	-6.4587	0.04	0.07	0.236667	1.5506	16.0572	4.981	0.4386	2.7762	1.6056	6.8564	71.0015	22.0248	76.2281	23.6461	22.6153
DLPU Campus	P01	1	0	776.191	581.811	676.208	45.1969	684.68	-0.12225	2.04203	1.04789	1.06745	1.19399	0.11193	2.56107	46.8567	49.2065	4.11769	34.5041	550.534	24.1349	108.985	4.7927	81.8554	127.388	19.2495	8	2.7119	4.55385	136	15.4352	17.6663	-15.8541	-19.8634	0.03	0.08	0.15	42.2793	113.085	82.7475	3.7443	4.7281	4.4158	17.7506	47.4775	34.7408	57.7239	42.2383	238.185
DLPU Campus	P01	2	1	649.733	372.51	501.821	86.1452	547.386	-0.2328	1.41249	1.05107	0.9193	1.057	0.05768	2.35833	40.1306	49.3225	4.89989	42.3021	506.695	14.329	118.415	3.3206	104.767	130.947	16.9109	4	1.476	4.53333	70	12.3678	16.718	-13.0277	-18.9755	0.03	0.053333	0.16	10.8226	47.3279	12.9806	2.3816	3.8571	2.5635	15.1834	66.3982	18.211	78.2845	21.471	71.2789
DLPU Campus	P01	3	2	445.641	388.991	413.167	11.1612	412.783	0.30065	2.63824	1.07392	1.15642	1.26706	0.07139	2.4686	44.9768	48.1506	3.57248	30.2052	565.973	35.4972	106.012	8.3416	83.8543	163.221	38.6376	61	13.5255	7.1746	315	19.2383	36.5897	-19.553	-36.4021	0.036667	0.063333	0.23	45.1968	254.112	467.016	3.811	5.5378	6.1464	5.8849	33.0873	60.8089	35.1562	64.6112	768.006
DLPU Campus	P01	4	1	442.448	381.688	410.565	15.5613	409.437	0.15757	2.27586	1.04694	0.99924	1.14418	0.56739	2.62472	49.0662	48.6877	3.36606	29.5959	590.794	28.4246	101.558	5.1126	79.2184	119.737	34.731	21	12	6.76923	139	13.884	30.7348	-14.8775	-33.6365	0.04	0.04	0.366667	78.1983	151.797	145.707	4.3592	5.0225	4.9816	20.7343	40.2491	38.6342	50.7775	48.7401	377.144
DLPU Campus	P02	1	0	872.017	680.627	746.918	34.6127	741.066	1.08354	4.59468	1.0524	1.08476	1.21821	0.12339	2.31317	45.8496	46.2097	4.27612	35.3609	452.542	76.0395	132.584	32.7768	90.1172	233.281	88.3689	117	33.4286	7.16326	400	43.4688	80.4122	-36.8944	-75.6865	0.033333	0.06	0.296667	92.5706	609.708	568.191	4.528	6.413	6.3425	7.2815	47.9591	44.6935	51.7255	48.2034	1271.31
DLPU Campus	P02	2	1	795.219	722.627	753.673	14.4933	752.282	0.30632	2.50802	1.07334	1.17893	1.29246	0.12247	2.44802	49.0784	49.4202	3.5079	29.6196	322.999	78.039	185.759	47.1907	136.55	240	105.361	234	55.5819	13.1875	432	61.5823	110.823	-51.6108	-103.529	0.036667	0.093333	0.376667	156.674	719.095	2199.51	5.0542	6.578	7.696	5.0631	23.2382	71.0793	24.4775	74.87	3094.45
DLPU Campus	P02	3	2	839.744	731.749	778.255	20.2233	777.325	0.2897	2.82958	1.08385	1.21935	1.31118	0.07784	2.42174	25	42.9565	3.22191	27.8389	435.826	101.823	137.67	41.2555	88.6717	232.829	136.709	328	60.2941	12.9762	443	55.3835	134.837	-46.4091	-129.804	0.04	0.133333	0.156667	185.763	1102.42	2906.06	5.2245	7.0053	7.9746	4.4269	26.2715	69.2533	27.4884	72.461	4196.27
DLPU Campus	P02	4	-1	789.086	704.551	748.524	15.9712	747.893	-0.22095	2.69201	1.05684	1.1207	1.26641	0.4994	2.38561	35.7483	49.115	3.45055	29.5459	365.914	129.813	163.973	83.8315	75.8158	240	144.175	147	56.1069	21.9167	740	66.4003	129.317	-73.0299	-129.723	0.04	0.08	0.163333	1419.72	17585.4	4258.21	7.2582	9.7748	8.3566	6.1011	75.5715	18.2993	80.4818	19.4883	23269.8
DLPU Campus	P03	1	0	1028.32	767.276	934.781	69.7939	945.49	-0.23908	1.73774	1.05397	0.71996	1.0667	0.12458	2.43026	40.4663	48.5046	4.18956	34.9915	437.79	166.721	137.052	2766.89	62.043	236.314	190.385	232	63.9118	26	800	86.0469	174.799	-84.7307	-172.251	0.03	0.1	0.226667	717.427	14268.3	10457.4	6.5757	9.5658	9.2551	2.8169	56.0232	41.0599	57.6471	42.2501	25468.6
DLPU Campus	P03	2	1	844.194	728.827	789.905	26.9377	791.962	-0.11901	1.94752	1.0491	1.03671	1.18273	0.19675	2.57173	44.5129	43.7866	2.98626	26.2225	351.449	100.003	170.722	61.3405	106.705	235.386	128.551	233	60.3627	17.5909	394	68.9641	136.749	-55.7419	-124.396	0.03	0.06	0.23	67.4817	2168.19	2746.3	4.2119	7.6816	7.918	1.3525	43.4574	55.0446	44.0532	55.7993	4989.23
DLPU Campus	P03	3	1	1024.87	699.496	896.697	85.8976	904.434	-0.22892	1.89507	1.04291	1.00367	1.1753	0.18683	2.58717	7.23267	49.4934	4.20491	35.0162	326.468	127.246	183.785	2803.52	50.5924	240	125.947	362	47.569	11.9062	991	61.0511	114.942	-47.3593	-101.199	0.04	0.066667	0.16	1038.63	9179.14	3867.21	6.9457	9.1247	8.2603	7.3718	65.1501	27.448	70.3351	29.6324	14089.2
DLPU Campus	P03	4	1	761.737	597.098	676.105	42.2644	687.603	-0.28494	1.8016	1.05833	1.02053	1.14185	0.23568	2.50583	42.8528	48.584	3.83864	32.551	517.25	135.305	115.998	50.2905	85.2394	214.286	152.559	107	56.9149	18.9	514	82.4922	157.828	-68.2186	-148.603	0.036667	0.136667	0.236667	130.527	3768.21	5071.64	4.8716	8.2344	8.5314	1.4521	41.9201	56.4202	42.5377	57.2515	8989.05
DLPU Campus	P04	1	0	970.535	609.824	735.274	102.4	725.987	0.5634	2.19051	1.03821	0.91399	1.08741	0.03088	2.5209	45.0623	49.4019	4.00168	33.2435	553.553	54.213	108.391	14.5969	81.1908	188.088	52.6898	37	14.0684	5.5	296	22.6247	38.4231	-21.428	-36.4731	0.026667	0.076667	0.306667	93.3646	845.908	996.304	4.5365	6.7404	6.9041	4.8227	43.6951	51.4638	45.9092	54.0715	1935.93
DLPU Campus	P04	2	0	656.386	585.466	624.758	19.0883	629.698	-0.40048	1.9925	1.06224	1.08579	1.23042	0.25494	2.62577	48.938	44.1467	3.47234	29.4126	418.85	80.1534	143.25	39.8182	117.44	208.914	97.6846	164	55.5932	10.2069	295	59.9634	101.288	-51.0563	-90.6778	0.04	0.07	0.32	40.4007	612.737	1827.28	3.6988	6.4179	7.5106	1.6271	24.6774	73.5921	25.0856	74.8093	2482.99
DLPU Campus	P04	3	2	661.592	577.057	611.042	18.8894	607.917	0.82168	3.23264	1.07388	1.102	1.22544	0.04668	2.4879	38.4186	48.4863	3.42478	29.061	525.541	18.3552	114.168	4.761	95.6687	187.831	13.105	4	0.9324	3.67521	149	8.2911	12.5161	-8.0729	-12.2722	0.026667	0.056667	0.203333	23.5782	61.8826	8.9625	3.1603	4.1252	2.1931	24.9685	65.5315	9.491	87.3386	12.6493	94.4318
DLPU Campus	P04	4	-1	737.218	608.602	665.222	27.4381	670.913	0.02063	2.08838	1.04316	0.98374	1.15402	0.15954	2.40326	40.7837	49.5972	4.01228	34.301	541.465	11.35	110.811	2.2915	98.6382	122.274	8.924	0	0	2.89655	51	5.5708	8.8107	-6.0274	-8.4856	0.036667	0.086667	0.36	15.4731	106.615	35.5383	2.7391	4.6692	3.5706	9.814	67.6219	22.5407	74.9805	24.9936	157.663
DLPU Campus	P05	1	2	890.922	723.776	831.174	40.4604	846.449	-0.74296	2.29954	1.04428	0.95466	1.11163	0.00546	2.31614	49.1516	47.9736	3.28684	28.1931	561.918	159.965	106.777	90.395	62.2665	176.678	200.704	152	65.5172	23.3	709	122.747	235.361	-95.3529	-208.726	0.016667	0.05	0.27	103.275	2465.07	6293.31	4.6374	7.81	8.7472	1.1647	27.8002	70.9736	28.1278	71.81	8867.12
DLPU Campus	P05	2	1	858.313	784.865	818.27	18.8673	814.09	0.31163	2.05511	1.04621	1.02624	1.16681	0.07907	2.57885	47.9553	41.8701	2.99345	26.4474	433.88	133.416	138.287	70.8194	90.5797	206.256	171.174	171	67.0588	25.6	641	85.175	173.766	-66.226	-160.879	0.033333	0.073333	0.273333	501.69	2404.76	5713.15	6.218	7.7852	8.6505	5.8083	27.8413	66.1443	29.5581	70.2231	8637.4
DLPU Campus	P05	3	0	835.125	609.038	735.987	61.5673	738.05	-0.28721	1.7065	1.04866	1.01401	1.17971	0.02677	2.55101	37.381	49.3805	4.6607	38.2831	506.1	159.88	118.554	203.626	52.8728	177.41	216.064	314	77.7228	28.9286	831	88.6503	220.614	-80.7518	-209.327	0.033333	0.123333	0.356667	335.227	3024.84	5829.27	5.8148	8.0146	8.6706	3.6398	32.8429	63.2927	34.0835	65.6835	9210.01
DLPU Campus	P05	4	0	859.164	606.255	744.837	67.9692	762.646	-0.7077	2.18096	1.02547	0.96718	1.11242	0.11285	2.41558	39.2151	49.4385	4.72661	40.2367	485.926	125.96	123.476	44.8714	75.1974	178.784	183.819	135	80.3571	21.125	566	74.6786	192.264	-68.6166	-185.947	0.04	0.076667	0.26	55.2368	859.958	5953.48	4.0116	6.7569	8.6917	0.8027	12.4971	86.5171	12.5982	87.2172	6881.27
DLPU Campus	P06	1	1	893.972	553.519	688.1	94.0151	650.636	0.9618	2.61611	1.04609	0.88261	1.02096	0.0155	2.13399	44.8547	48.5901	4.60139	38.7129	505.864	228.517	118.609	449.507	60.3743	230.68	310.115	78	75.7282	20.8	1116	102.558	262.672	-131.287	-311.472	0.03	0.05	0.156667	4326.66	12981	22832	8.3726	9.4712	10.0359	10.7579	32.2762	56.7699	36.167	63.6134	40218.5
DLPU Campus	P06	2	0	656.845	597.358	626.004	18.0659	628.579	-0.03106	1.74625	1.04025	1.02043	1.1682	0.07149	2.6738	43.4753	49.8169	3.25444	28.0256	598.454	270.39	100.258	86.8707	50.6714	184.162	351.793	120	80	25.1667	1318	142.991	329.837	-156.788	-328.327	0.03	0.106667	0.213333	916.266	35732.7	49647.6	6.8203	10.4838	10.8127	1.0604	41.3518	57.4549	41.7949	58.0706	86411.5
DLPU Campus	P06	3	1	704.139	599.116	631.256	24.1354	622.12	0.85394	2.78517	1.03235	1.00364	1.14649	0.203	2.382	45.6329	49.118	3.67069	30.3776	434.054	207.522	138.232	17484.6	55.7984	239.712	246.69	335	67.2691	31.1875	895	101.821	219.439	-103.702	-219.116	0.04	0.08	0.33	994.957	9301.7	25623.9	6.9027	9.138	10.1513	2.7641	25.841	71.1855	26.5755	73.2091	35995.9
DLPU Campus	P06	4	2	1007.05	230.356	768.513	104.348	735.23	0.50608	3.59096	0.91711	0.8607	0.99055	0.15855	1.72222	34.3506	49.9207	5.82407	51.0167	291.298	66.1412	205.974	41.7413	142.012	240	86.9356	105	39.924	8	356	39.5583	80.6731	-36.1738	-76.5229	0.04	0.15	0.15	65.6975	1051.82	1227.88	4.1851	6.9583	7.113	2.7903	44.6733	52.1509	45.9556	53.6478	2354.47
DLPU Campus	P07	1	1	1020	937.208	1010.58	21.3585	1019.99	-2.24432	6.70048	1.04755	0.07624	0.47886	0.81034	1.05274	45.7642	46.2585	2.3925	23.4423	571.583	187.276	104.972	63.3627	43.7453	165.838	242.45	203	79.2969	25.7	885	83.6123	239.041	-85.9668	-234.85	0.04	0.043333	0.18	613.142	5361.01	8551.65	6.4186	8.5869	9.0539	4.2187	36.8862	58.8393	38.5109	61.4308	14533.9
DLPU Campus	P07	2	0	942.814	786.972	862.54	41.0639	871.211	-0.05157	2.01661	1.00847	0.9444	1.08688	0.01091	2.58943	46.9421	49.2493	3.96521	33.3307	334.937	101.356	179.138	110.634	100.167	238.001	129.064	197	51.9789	15.2	508	51.1689	108.516	-54.3431	-118.276	0.04	0.046667	0.32	295.55	2996.52	11503.4	5.6888	8.0052	9.3504	1.9956	20.2327	77.6717	20.6447	79.2533	14810.3
DLPU Campus	P07	3	1	1020.98	778.59	940.553	98.3071	1018.06	-0.57322	1.45347	1.02527	0.29351	0.76417	0.05384	1.5924	25	48.8342	4.0148	33.8762	503.52	113.17	119.161	35.437	83.9983	186.916	149.939	277	59.8272	21.0909	577	68.4834	146.539	-64.2098	-139.609	0.026667	0.046667	0.153333	135.549	2875.25	3898.23	4.9093	7.9639	8.2683	1.9534	41.4358	56.1783	42.2614	57.2976	6939.04
DLPU Campus	P07	4	1	1011.72	872.013	919.279	30.8168	913.435	0.64409	2.68259	1.05918	1.04643	1.20057	0.13304	2.46251	48.0591	47.052	3.44578	29.5607	498.822	137.042	120.283	58.8185	89.1795	186.162	170.22	143	74.4792	13.7857	558	93.0025	169.912	-74.725	-167.471	0.04	0.12	0.173333	82.7777	2327.71	4026.5	4.4162	7.7526	8.3007	1.2803	36.0028	62.278	36.4697	63.0857	6465.37
DLPU Campus	P08	1	0	220.629	135.16	172.375	22.2937	169.777	0.31162	2.24422	1.04444	0.96173	1.09709	0.08494	2.63793	49.4354	46.5881	3.50676	30.1008	469.258	135.292	127.861	56.2671	83.9513	198.61	186.539	299	76.6667	27.9286	671	96.8323	192.644	-93.5272	-189.455	0.036667	0.133333	0.346667	832.954	2929.41	6441.17	6.725	7.9826	8.7705	8.152	28.6696	63.0386	31.2142	68.6336	10217.8
DLPU Campus	P08	2	-1	159.12	120.084	139.958	8.55094	140.706	-0.40668	2.56352	1.03957	1.0141	1.14074	0.01035	2.51513	25	49.1699	4.49394	37.057	303.303	64.7556	197.822	42.3795	142.046	240	84.0606	245	45.2865	12.0444	296	42.7713	85.4972	-40.5669	-81.1095	0.033333	0.06	0.18	204.844	2374.21	3956.65	5.3223	7.7724	8.2832	3.1308	36.2867	60.4723	37.4594	62.4267	6542.91
DLPU Campus	P08	3	1	140.425	111.961	126.177	4.54845	126.151	0.29703	3.57992	1.06003	1.18836	1.271	0.18085	2.28049	16.9647	49.0936	3.71329	30.7502	301.836	76.9342	198.783	57.7469	96.9353	240	95.1681	450	45.1354	10.3958	582	47.4867	94.0883	-42.2082	-88.3659	0.04	0.07	0.32	131.902	776.604	1114.48	4.8821	6.6549	7.0161	6.5125	38.3439	55.0259	41.015	58.8591	2025.37
DLPU Campus	P08	4	-1	141.365	41.5045	118.643	11.733	114.424	-0.14525	4.6871	0.918	0.98242	1.12043	0.39007	1.7577	28.7598	49.5727	5.93058	50.812	304.119	66.1873	197.291	41.3085	125.497	240	88.7892	161	43.0481	10.4167	319	46.4119	92.0834	-41.256	-86.1939	0.04	0.046667	0.236667	155.637	759.714	664.264	5.0475	6.6329	6.4987	9.8486	48.0744	42.0344	53.3262	46.6264	1580.29
DLPU Campus	P09	1	1	1020	1019.78	1019.98	0.03651	1019.99	-3.53616	15.7256	1.08166	0.58888	1.01452	0.00483	0.76379	48.5535	18.4265	1.02966	19.3139	516.32	20.1361	116.207	4.4796	85.6898	134.801	17.2067	11	3.6066	2.66087	129	14.1673	14.6836	-14.4588	-16.7157	0.033333	0.113333	0.16	48.9442	88.0326	67.9816	3.8907	4.4777	4.2192	23.8722	42.9373	33.1576	56.4017	43.5552	205.026
DLPU Campus	P09	2	-1	1021.34	838.802	995.545	51.5123	1019.99	-1.84818	4.69713	1.03206	0.23252	0.62756	1.42713	1.02383	42.3767	49.8169	3.12731	27.9923	433.981	4.989	138.255	1.5932	122.499	148.883	4.4476	0	0	1.69231	23	4.501	5.255	-4.8764	-5.4792	0.036667	0.05	0.303333	2.058	7.6302	1.9088	0.7217	2.0321	0.6465	17.7237	65.7136	16.4389	79.8694	19.9801	11.6113
DLPU Campus	P09	3	0	1022.8	856.341	956.099	39.6105	962.655	-0.40582	2.27147	1.08727	1.20343	1.29986	0.13452	2.56762	48.0469	49.7559	4.02156	33.0618	489.114	7.8433	122.671	1.9407	114.373	137.552	7.4526	0	0	2.60825	44	7.9682	8.5316	-7.9944	-8.8449	0.036667	0.073333	0.15	6.4862	26.2769	13.2076	1.8697	3.2687	2.5808	14.1064	57.148	28.7244	66.5335	33.4418	45.9805
DLPU Campus	P09	4	-1	1025.2	921.374	971.106	26.1301	966.061	0.42906	2.40978	1.0919	0.98853	1.26956	0.25567	2.47964	31.25	49.0601	3.25547	28.414	495.035	11.9867	121.204	2.8968	99.3882	133.72	9.4754	0	0	2.75	68	7.8875	9.6096	-7.9134	-9.9004	0.04	0.053333	0.156667	4.3673	36.8141	10.0297	1.4741	3.6059	2.3056	8.5153	71.7793	19.5558	78.4604	21.376	51.2878
DLPU Campus	P10	1	1	687.654	562.38	612.589	26.2062	614.919	0.06679	2.81596	1.06019	1.0273	1.1702	0.03455	2.45104	48.9624	46.106	3.37923	29.3562	527.33	40.2102	113.781	18.1252	89.6441	166.449	30.0392	16	5.4422	3.93333	288	11.5628	18.8643	-11.5306	-19.0877	0.026667	0.086667	0.173333	31.7762	106.167	102.602	3.4587	4.665	4.6309	13.2027	44.1113	42.6303	50.8211	49.1148	240.679
DLPU Campus	P10	2	0	684.427	358.914	580.74	82.842	619.071	-1.14496	3.22389	1.03459	0.799	0.94214	0.1165	2.1709	31.1829	49.4202	4.90098	42.5049	442.931	59.2383	135.461	23.6904	115.007	217.47	79.2354	135	45.9184	6.2766	279	29.5545	74.3157	-21.8243	-69.2774	0.033333	0.086667	0.3	13.0268	73.543	225.081	2.567	4.2979	5.4165	4.1774	23.5836	72.1786	24.6118	75.3253	311.839
DLPU Campus	P10	3	1	448.753	200.427	298.646	68.0079	286.677	0.46721	2.00721	1.04437	0.90498	1.08964	0.05284	2.50776	25	49.4659	3.94539	32.997	535.165	25.0498	112.115	5.5286	100.213	135.563	35.0884	65	14.4766	5.17241	134	11.6306	28.0151	-13.5504	-30.7354	0.033333	0.083333	0.333333	26.2557	58.349	177.309	3.2679	4.0664	5.1779	9.9767	22.1717	67.3744	24.6288	74.8411	263.169
DLPU Campus	P10	4	0	492.508	391.867	430.428	21.7142	424.342	0.70156	2.72075	1.06954	1.06014	1.24089	0.09314	2.40489	26.5625	48.4741	3.81236	32.9019	539.057	7.7948	111.305	1.616	104.639	117.233	7.4194	0	0	3	37	2.925	7.3714	-3.6411	-7.6234	0.04	0.086667	0.156667	5.9397	35.6093	9.2363	1.7817	3.5726	2.2231	11.686	70.0597	18.1719	79.3303	20.5765	50.8271
Meilinyuan residential area	P01	1	0	403.629	311.75	365.35	20.5662	363.039	-0.43109	2.81039	1.0425	1.0106	1.14729	0.00671	2.46141	47.9767	47.1252	3.46264	29.1135	491.039	91.2526	122.19	37.0537	89.0472	240	85.6421	143	31.3596	11.425	384	45.8951	75.7857	-44.0927	-72.4682	0.03	0.06	0.15	260.872	2512.22	1167.54	5.564	7.8289	7.0627	6.6184	63.7361	29.621	68.2534	31.7203	3941.6
Meilinyuan residential area	P01	2	1	379.66	298.212	322.98	20.4359	315.599	1.09244	3.17691	1.04061	0.96744	1.09197	0.00245	2.39639	45.7428	43.0756	2.68587	24.5583	420.843	101.853	142.571	53.3357	80.01	240	114.977	253	50.6	20.04	482	65.5269	112.281	-57.7023	-102.217	0.026667	0.15	0.153333	307.399	1667.81	3419.06	5.7281	7.4193	8.1371	5.6964	30.9061	63.3585	32.773	67.1856	5396.37
Meilinyuan residential area	P01	3	0	409.894	329.784	367.891	14.9102	370.729	-0.17635	2.82459	1.04362	1.02824	1.17002	0.35952	2.39988	25	45.404	3.61777	30.7286	489.617	97.9401	122.545	37.9719	104.203	193.486	112.92	163	59.058	15.3889	344	60.4763	107.053	-55.245	-106.706	0.04	0.146667	0.2	101.631	1376.88	2813.69	4.6214	7.2276	7.9423	2.3524	31.8704	65.1281	32.6382	66.6971	4320.25
Meilinyuan residential area	P01	4	-1	404.073	309.998	352.132	21.212	347.443	0.43984	2.36078	1.04754	0.99194	1.14506	0.3026	2.51631	46.5393	47.1924	3.33569	28.8919	549.599	56.6169	109.171	16.2888	91.9681	183.43	72.1454	125	39.9361	7.47619	288	30.6671	70.1796	-24.6448	-66.2788	0.036667	0.146667	0.163333	23.4877	213.76	616.748	3.1565	5.3649	6.4245	2.7497	25.0252	72.2036	25.7328	74.2451	854.18
Meilinyuan residential area	P02	1	-1	581.101	394.726	467.144	45.9207	454.947	0.48275	2.05074	1.05523	1.02738	1.17485	0.09936	2.51446	33.9325	49.2584	4.1615	34.87	455.736	33.8871	131.655	14.2153	112.716	197.652	33.1846	32	7.4419	3.3937	222	12.7925	21.7643	-9.868	-18.5869	0.03	0.053333	0.18	12.6345	213.07	284.5	2.5364	5.3616	5.6507	2.4634	41.5424	55.4692	42.5915	56.8701	512.897
Meilinyuan residential area	P02	2	-1	452.211	373.452	394.703	13.2718	391.867	1.03328	4.08737	1.0486	1.12012	1.23511	-0.02728	2.22488	32.4707	49.3317	4.00439	33.506	434.444	40.8406	138.107	17.5029	123.833	211.342	43.5248	40	9.4563	3.88991	227	14.8286	27.2374	-14.359	-25.1694	0.023333	0.046667	0.17	4.2051	95.0528	58.9946	1.4363	4.5544	4.0774	2.6552	60.0195	37.2511	61.6566	38.2672	158.37
Meilinyuan residential area	P02	3	0	410.929	365.711	387.16	10.8825	387.435	0.07418	2.4043	1.05004	1.08119	1.23207	0.15513	2.60611	25	49.884	3.38268	29.7013	441.578	21.5781	135.876	8.6108	115.288	184.711	11.0553	2	0.7273	2.93617	156	4.3706	7.3952	-5.736	-8.7727	0.033333	0.076667	0.17	35.3509	142.779	67.929	3.5653	4.9613	4.2185	14.3597	57.9972	27.593	67.7218	32.2197	246.182
Meilinyuan residential area	P02	4	0	392.689	332.799	361.433	11.9465	361.433	-0.00666	3.39695	1.06701	1.1205	1.2435	0.39306	2.4188	12.3169	46.3074	3.59552	31.2681	425.352	29.9895	141.06	13.7032	121.609	240	12.993	4	1.1173	2.7197	139	5.5475	9.5709	-3.8663	-7.8651	0.04	0.073333	0.156667	18.8197	229.378	115.318	2.9349	5.4354	4.7477	5.1765	63.0925	31.7194	66.5368	33.451	363.558
Meilinyuan residential area	P03	1	0	188.781	2.07809	106.114	34.9744	115.824	-0.82117	3.66531	1.06433	0.96674	1.10193	0.04802	2.27296	18.2373	49.0204	5.29026	45.2633	397.61	103.094	150.901	66.4068	85.4467	240	118.454	309	59.0822	17.4667	491	68.6343	124.945	-61.3512	-116.894	0.04	0.106667	0.346667	199.152	2204.57	3407.51	5.2941	7.6983	8.1337	3.4098	37.7455	58.3415	39.078	60.4011	5840.63
Meilinyuan residential area	P03	2	0	884.848	63.0357	145.156	163.358	96.0835	3.26988	12.7411	0.83304	0.77864	0.88939	0.18484	0.66836	34.2163	49.6185	5.78369	50.1992	333.197	87.4399	180.073	12437.3	100.959	240	111.915	285	48.9691	8.09722	517	43.2794	99.023	-43.995	-97.0753	0.036667	0.123333	0.32	214.734	579.022	919.221	5.3694	6.3613	6.8235	12.5225	33.7664	53.6056	38.6002	61.2793	1714.78
Meilinyuan residential area	P03	3	0	268.224	50.4824	95.2018	57.8794	69.4132	1.71523	4.56888	1.04367	0.93254	1.05299	0.09249	1.90046	18.0481	49.9878	5.85525	51.2694	406.435	104.341	147.625	65.3089	98.6193	240	123.267	146	46.7949	19.5625	495	62.7362	114.869	-48.6835	-105.01	0.026667	0.05	0.32	334.077	1456.23	1579.12	5.8114	7.2836	7.3646	9.8949	43.1313	46.7712	47.8677	51.9074	3376.26
Meilinyuan residential area	P03	4	0	140.027	61.8307	99.9539	17.5712	100.026	0.06272	2.24575	1.07379	1.21186	1.30929	0.08348	2.56307	45.1599	49.7925	5.30937	45.35	482.751	92.5642	124.288	36.2032	100.143	237.436	96.1931	120	36.4742	11.3793	375	52.5711	84.7483	-41.2984	-75.7578	0.04	0.04	0.193333	671.806	2337.52	2203.11	6.51	7.7568	7.6976	12.8562	44.7326	42.1605	51.332	48.3804	5225.53
Meilinyuan residential area	P04	1	-1	206.805	155.926	184.012	11.2585	185.823	-0.66533	2.9024	1.06568	1.0533	1.18386	0.03604	2.47494	45.8313	48.529	4.13537	35.861	482.838	16.024	124.265	4.3714	85.191	135.9	9.8041	2	0.4662	2.75641	110	5.9365	8.772	-4.4484	-7.3921	0.023333	0.063333	0.266667	4.4651	10.5134	2.9257	1.4963	2.3527	1.0735	24.9255	58.6885	16.3318	78.1737	21.7541	17.9139
Meilinyuan residential area	P04	2	1	271.719	191.895	222.941	16.2701	221.138	0.33311	2.68108	1.02878	0.98987	1.10291	0.08653	2.47276	35.2112	49.2584	4.21287	36.382	473.349	6.6878	126.756	1.7875	117.005	136.178	6.6056	0	0	2.14894	37	3.6919	6.9247	-3.4917	-6.9268	0.03	0.063333	0.156667	9.0037	19.6091	6.0118	2.1976	2.976	1.7937	25.9973	56.6194	17.3584	76.5099	23.4565	34.6332
Meilinyuan residential area	P04	3	-1	271.845	230.734	250.583	8.69617	250.998	0.14311	2.32184	1.06868	1.07975	1.23241	0.17698	2.45205	41.6443	49.9329	3.63601	32.1105	477.433	5.9201	125.672	1.5565	121.188	131.695	6.5051	0	0	2.17073	29	3.4161	7.0293	-2.8104	-6.5852	0.04	0.04	0.2	3.8415	10.2683	4.9872	1.3459	2.3291	1.6069	20.1109	53.7562	26.1088	67.2886	32.6813	19.1017
Meilinyuan residential area	P04	4	-1	272.139	232.875	247.124	6.94689	247.439	0.50079	3.35077	1.03737	1.08448	1.2138	0.11296	2.30758	25	48.7	3.5673	31.5737	463.102	6.4058	129.561	1.7885	122.85	135.379	6.6369	0	0	1.96571	32	4.0253	7.4674	-3.5487	-6.9842	0.03	0.066667	0.15	10.6357	16.8878	3.127	2.3642	2.8266	1.1401	34.6836	55.0716	10.1972	84.3151	15.612	30.6651
Meilinyuan residential area	P05	1	-1	496.053	223.564	348.718	79.5162	351.275	0.03297	1.66439	1.0308	0.91839	1.06522	0.00376	2.53725	36.7035	49.9939	5.48106	46.6959	505.274	7.9774	118.748	1.8788	98.2479	128.014	7.0481	0	0	2.2723	51	3.6589	7.3571	-3.2335	-6.8757	0.04	0.05	0.163333	1.5665	30.1005	5.2873	0.4488	3.4045	1.6653	4.235	81.3767	14.2941	84.9754	14.9262	36.989
Meilinyuan residential area	P05	2	0	597.708	430.003	504.016	37.6271	509.065	0.13508	2.12105	1.07004	1.00157	1.14747	0.04689	2.53881	42.9749	48.6725	4.8562	40.5282	519.399	8.842	115.518	1.9689	107.296	121.457	7.9089	0	0	2.66258	45	4.7173	8.6956	-4.7412	-8.6486	0.04	0.043333	0.163333	6.5073	34.3731	6.4645	1.8729	3.5373	1.8663	13.7419	72.5885	13.6516	84.1527	15.8265	47.3533
Meilinyuan residential area	P05	3	0	639.851	542.242	575.312	21.2327	572.846	0.63768	2.94653	1.07896	1.06074	1.2107	0.0757	2.49312	45.0867	49.53	3.68153	30.9353	519.342	8.8968	115.531	1.9698	108.597	121.188	8.4001	0	0	3.16484	47	3.7407	8.8135	-3.255	-8.4847	0.033333	0.053333	0.186667	16.9909	48.9703	6.406	2.8327	3.8912	1.8572	23.4624	67.6221	8.8459	88.3516	11.5576	72.4176
Meilinyuan residential area	P05	4	1	739.7	524.393	623.818	54.3418	634.734	-0.29534	1.87948	1.04591	1.00539	1.13782	0.07435	2.53279	25	49.2584	4.74899	39.1651	503.936	8.9473	119.063	2.1214	110.618	127.605	6.9944	0	0	2.78947	43	3.5045	7.4687	-3.5955	-7.3752	0.04	0.08	0.21	11.6928	70.6354	17.5829	2.459	4.2575	2.8669	11.7	70.679	17.5937	80.0441	19.925	99.9383
Meilinyuan residential area	P06	1	0	1014.4	490.813	735.792	135.198	722.274	0.27827	1.97705	1.05334	1.06206	1.19293	0.1192	2.62451	28.2013	49.8566	5.4005	45.7005	686.722	24.978	87.3716	3.157	72.4813	99.7672	15.5258	2	0.7246	6.15556	110	8.0403	13.6384	-9.4392	-14.8393	0.03	0.11	0.18	21.1442	514.29	77.9285	3.0514	6.2428	4.3558	3.4465	83.8288	12.7023	86.821	13.1557	613.501
Meilinyuan residential area	P06	2	1	1026.15	808.817	934.469	61.8758	935.973	-0.12398	1.68519	1.10887	1.10073	1.30502	0.08613	2.60123	48.645	48.6969	3.83791	31.7129	666.299	24.7285	90.0497	3.3297	78.854	101.764	14.9668	3	0.9934	6.44681	138	11.76	15.3717	-6.9533	-12.4268	0.03	0.1	0.15	35.8791	519.448	57.5411	3.5802	6.2528	4.0525	5.8537	84.7484	9.3879	90.0178	9.9716	612.929
Meilinyuan residential area	P06	3	1	1020.58	816.804	907.921	48.8605	905.484	0.15664	2.2062	1.06987	1.03813	1.21812	0.04944	2.56211	23.4375	46.0754	3.61418	30.5282	675.936	25.6345	88.7658	3.3384	80.5694	98.3445	15.3803	1	0.5102	7.03571	125	11.0696	15.2387	-9.1668	-13.4334	0.04	0.1	0.2	8.1741	697.014	65.1427	2.101	6.5468	4.1766	1.0611	90.4804	8.4563	91.4508	8.547	770.348
Meilinyuan residential area	P06	4	-1	1049.63	882.018	999.824	32.415	1019.05	-1.57446	4.41777	1.0505	0.29525	0.83294	0.17861	1.71675	46.7102	49.8352	3.69541	31.2324	620.564	38.9865	96.6862	8.2573	84.2697	153.522	16.9591	7	3.2558	5.83784	237	8.4835	12.1979	-7.7856	-11.4478	0.036667	0.106667	0.16	93.8772	1210.37	512.331	4.542	7.0987	6.239	5.1677	66.6282	28.2027	70.259	29.7395	1816.6
Meilinyuan residential area	P07	1	-1	476.766	408.546	438.158	11.2838	439.506	-0.34788	4.12164	1.04003	1.01339	1.13777	0.00255	2.215	38.092	49.7498	3.62742	31.048	398.617	159.718	150.52	991.633	61.356	235.664	218.96	341	69.1684	19	892	79.1311	213.021	-78.641	-205.855	0.036667	0.096667	0.24	268.598	3208.41	7429.06	5.5932	8.0735	8.9132	2.4553	29.3291	67.9114	30.0673	69.6209	10939.3
Meilinyuan residential area	P07	2	1	456.596	433.271	445.992	6.05863	446.578	-0.17574	1.98086	1.05605	1.04489	1.18329	0.0388	2.66537	37.5	49.3988	2.53381	24.2403	508.703	275.902	117.947	5203.17	59.5297	236.873	386.347	288	80.8989	35.7	1071	165.437	387.86	-161.574	-379.495	0.026667	0.07	0.33	1386.9	12577.6	57870.4	7.2348	9.4397	10.966	1.9291	17.4945	80.4934	17.8386	82.0767	71894.7
Meilinyuan residential area	P07	3	-1	454.29	441.224	447.837	3.68739	447.359	0.01497	1.80013	1.05122	0.97158	1.11986	0.06394	2.66235	47.9614	44.8608	2.33733	23.938	436.176	132.503	137.559	51.7033	90.8678	196.915	190.69	204	75.8364	22.5	548	74.0219	189.259	-83.5403	-197.934	0.036667	0.14	0.25	304.368	2307.2	6209.68	5.7182	7.7438	8.7339	3.4416	26.0881	70.2144	27.018	72.717	8843.88
Meilinyuan residential area	P07	4	0	447.666	413.801	439.889	6.29265	441.985	-1.25114	4.69427	1.01498	0.95768	1.07412	0.18852	2.16489	25	49.0723	2.71212	25.3605	438.12	127.638	136.949	49.153	95.5414	201.545	186.33	251	74.7024	21.0625	616	76.6859	186.731	-74.4781	-190.85	0.026667	0.053333	0.36	343.174	1448.37	3059.79	5.8382	7.2782	8.0261	7.0682	29.8314	63.0212	32.1003	67.8145	4855.18
Meilinyuan residential area	P08	1	-1	644.656	562.659	603.42	21.1091	605.15	0.09357	1.9343	1.04419	1.00265	1.14172	0.01898	2.60651	38.3698	49.0509	2.96004	25.2772	419.264	8.48	143.108	2.8455	101.662	168.824	5.7531	0	0	2.23585	58	3.2791	4.991	-4.0492	-5.566	0.036667	0.04	0.39	4.4205	4.9919	4.4752	1.4863	1.6078	1.4986	31.7485	35.8525	32.1414	52.53	47.0926	13.9235
Meilinyuan residential area	P08	2	0	989.247	347.07	609.988	120.629	584.445	1.44626	5.63129	1.03718	0.76733	0.91698	0.06702	1.73016	38.5254	49.5422	5.03745	42.1245	381.034	3.7134	157.466	1.5271	150.107	163.404	3.9685	0	0	1.47531	22	3.0711	4.1082	-3.3236	-4.6077	0.026667	0.066667	0.276667	0.5039	2.4013	1.3709	0	0.876	0.3155	11.7603	56.0467	31.9962	63.5165	36.2605	4.2845
Meilinyuan residential area	P08	3	-1	351.312	209.76	246.551	28.9648	236.382	1.73234	5.81227	1.0396	0.95275	1.07704	0.11335	2.16003	42.5415	49.4019	4.87462	40.7341	386.906	4.9292	155.076	1.9663	148.41	161.031	4.2968	0	0	1.50481	26	3.893	4.784	-4.2171	-5.1835	0.026667	0.046667	0.366667	1.9618	6.0861	1.8276	0.6739	1.806	0.603	19.8623	61.6181	18.5039	76.8903	23.0901	9.8771
Meilinyuan residential area	P08	4	1	305.182	90.8332	235.192	33.1014	236.428	-2.24757	11.4861	0.99054	1.02378	1.14389	0.1793	1.65947	20.7581	49.6765	5.80031	50.662	403.857	4.0154	148.567	1.4668	136.778	156.822	4.0069	0	0	1.54065	22	3.1592	4.3702	-3.0485	-4.3901	0.036667	0.063333	0.16	1.3775	6.0603	3.8528	0.3203	1.8018	1.3488	12.195	53.6526	34.1092	61.1042	38.8466	11.2954
Meilinyuan residential area	P09	1	0	528.212	382.554	437.548	36.4739	429.804	1.08825	3.23793	1.05421	0.99842	1.13738	0.10358	2.35281	44.043	48.8037	4.53081	37.3499	405.717	91.011	147.886	47.1237	86.145	222.387	119.995	275	60.9756	18.8333	441	43.9331	118.935	-45.0414	-120.671	0.04	0.13	0.376667	74.5015	1131	2108.92	4.3108	7.0309	7.6539	2.2469	34.1103	63.6035	34.8943	65.0655	3315.72
Meilinyuan residential area	P09	2	0	569.526	431.112	491.942	27.1006	488.988	0.57897	3.09196	1.08882	1.03305	1.21361	0.06084	2.41965	47.6227	48.5992	4.15558	34.0775	326.294	141.438	183.883	5362.73	41.0242	240	99.4018	259	46.25	14.7632	951	58.7116	96.9797	-51.694	-87.4659	0.033333	0.05	0.176667	7882.47	27731.4	7236.27	8.9724	10.2303	8.8869	18.3935	64.7105	16.8856	79.2957	20.6915	42854.6
Meilinyuan residential area	P09	3	0	510.617	153.679	392.111	103.88	430.327	-1.31534	3.27045	1.04231	0.92764	1.08157	0.14387	2.22038	33.0994	49.3469	5.61656	48.1989	629.127	172.043	95.3703	32.4149	58.6912	140.154	232.58	121	69.5402	25	900	96.0341	223.283	-118.996	-246.254	0.04	0.143333	0.263333	729.249	4945.13	14125.5	6.592	8.5062	9.5557	3.6568	24.7973	70.8324	25.7385	73.5209	19942.2
Meilinyuan residential area	P09	4	0	281.83	134.194	193.943	29.5757	197.357	0.09829	2.95762	1.06618	1.16052	1.27681	0.0721	2.413	25	48.0652	4.53212	38.4722	372.686	47.6612	160.994	25.8884	136.861	240	54.3434	102	26.2887	4.05208	178	20.8216	46.7651	-17.7443	-43.539	0.04	0.15	0.15	27.662	417.818	517.203	3.3201	6.035	6.2484	2.8711	43.3655	53.6808	44.6474	55.2676	963.479
Huarun twenty-four city park	P01	1	1	316.325	114.54	240.617	58.4612	264.877	-0.88699	2.51173	1.07367	0.86944	1.03361	0.05325	2.43756	38.0798	48.9929	5.3705	46.0443	571.83	141.456	104.926	58.4945	75.2162	166.528	184.815	106	62.7219	17	558	93.5357	179.725	-78.9675	-169.77	0.023333	0.096667	0.37	163.505	1748.68	4893.43	5.0968	7.4666	8.4956	2.3977	25.6433	71.7588	26.2732	73.5217	6819.27
Huarun twenty-four city park	P01	2	2	426.544	278.852	335.022	44.4307	321.73	0.58264	2.12413	1.04545	0.97412	1.14525	0.24855	2.55202	14.9414	47.876	4.95839	42.3301	430.908	144.68	139.241	110.754	98.4252	315.292	179.554	119	70.8333	21.125	513	94.4405	181.047	-78.8025	-172.814	0.04	0.04	0.37	390.693	1796.83	4604.39	5.9679	7.4938	8.4348	5.7492	26.441	67.7553	28.0539	71.8883	6795.62
Huarun twenty-four city park	P01	3	1	594.076	355.462	485.268	49.8214	473.925	0.54144	2.61657	1.01382	0.92927	1.08187	0.00794	2.34959	25	48.1598	3.46709	29.2127	428.105	126.163	140.153	67.0818	97.0717	240	149.584	428	65.4434	27.2917	564	80.7432	152.977	-75.7789	-149.857	0.036667	0.106667	0.206667	493.063	2874.39	4840.7	6.2006	7.9636	8.4848	6.0058	35.0117	58.9625	37.2488	62.7299	8209.79
Huarun twenty-four city park	P01	4	1	544.018	423.429	478.703	26.4082	478.269	0.16995	2.24255	1.0822	1.15062	1.28113	0.07712	2.53102	45.227	49.8596	4.31954	36.0303	484.726	91.153	123.781	35.4331	97.371	229.358	94.8378	109	30.791	8.875	381	40.7695	74.891	-34.6999	-74.2944	0.04	0.09	0.276667	237.008	2999.05	1915.97	5.4681	8.0061	7.558	4.5994	58.1993	37.1812	61.0051	38.9737	5153.07
Huarun twenty-four city park	P02	1	-1	628.37	493.033	546.467	32.3527	544.714	0.40092	2.55574	1.05776	0.97948	1.14215	0.06449	2.58207	44.6594	48.2788	4.21991	36.4216	449.058	108.737	133.613	51.1572	91.631	229.621	123.338	93	50	12.4667	438	59.6552	116.234	-52.9177	-113.198	0.02	0.15	0.226667	36.4661	1327.69	4399.95	3.5964	7.1912	8.3893	0.6313	22.9866	76.1771	23.1326	76.6611	5775.94
Huarun twenty-four city park	P02	2	0	522.838	482.237	501.695	9.9854	502.716	0.05187	2.02421	1.04579	0.96765	1.14953	0.36743	2.50552	21.875	45.3613	3.51322	31.5352	338.901	94.4386	177.043	53.1869	105.1	240	117.361	104	52.7919	13.2	522	48.6736	104.881	-46.1194	-112.323	0.033333	0.04	0.39	897.128	682.329	1683.08	6.7992	6.5255	7.4284	27.3805	20.8248	51.368	28.6765	70.7358	3276.52
Huarun twenty-four city park	P02	3	2	521.899	458.98	489.563	12.2102	487.93	0.4339	2.91652	1.08103	1.1209	1.24632	0.12078	2.44702	48.0225	49.3286	3.44316	29.4383	352.347	133.632	170.287	294.271	38.5728	240	132.481	237	34.6999	14.5532	1118	43.8144	83.7128	-43.2109	-76.3923	0.036667	0.046667	0.27	12350.5	38149.4	63162.3	9.4214	10.5493	11.0535	10.8626	33.5536	55.5532	37.6426	62.3231	113697
Huarun twenty-four city park	P02	4	0	561.025	458.688	498.44	23.9344	497.035	0.39656	2.30645	1.0606	1.06723	1.222	0.07041	2.5484	41.4185	49.6277	4.06984	34.556	447.192	38.2586	134.17	16.438	120.416	224.019	30.6806	23	6.9697	3.94048	209	11.7849	19.2394	-11.7776	-18.6006	0.036667	0.14	0.156667	18.0912	427.111	380.894	2.8954	6.057	5.9425	2.1863	51.6147	46.0297	52.7684	47.0585	827.497
Huarun twenty-four city park	P03	1	0	460.356	251.3	337.156	49.2948	336.592	0.47065	2.58191	1.04634	0.95749	1.11073	0.11921	2.49605	37.8235	49.7253	4.41188	37.3652	594.579	25.4604	100.912	4.4748	81.555	114.155	16.854	3	1.676	4.73684	122	10.9663	16.5339	-9.7797	-16.8465	0.036667	0.06	0.24	51.7403	274.084	62.8343	3.9462	5.6134	4.1405	13.3108	70.5114	16.1649	81.3381	18.6469	388.709
Huarun twenty-four city park	P03	2	1	373.195	272.647	311.159	25.7557	302.675	1.02354	3.04619	1.0547	0.9972	1.16772	0.21106	2.45933	25	49.4507	3.72379	32.1624	598.178	18.7376	100.305	3.1215	88.1316	115.031	12.668	1	0.7519	4.1875	82	9.2566	13.5695	-7.9422	-12.574	0.04	0.05	0.15	97.8063	265.738	74.0794	4.583	5.5825	4.3051	22.3473	60.7172	16.926	78.1907	21.7971	437.666
Huarun twenty-four city park	P03	3	1	406.235	249.201	332.008	35.3477	333.716	-0.15656	2.36619	1.06985	1.12278	1.24482	0.01356	2.5778	44.6716	49.6033	4.60895	38.2581	598.322	19.343	100.281	3.3758	87.9765	113.976	14.4061	5	0.9881	5.12121	113	7.7384	14.2965	-7.3489	-14.1138	0.04	0.08	0.17	18.0747	256.431	52.0783	2.8945	5.5469	3.9527	5.5341	78.5138	15.9453	83.1133	16.8794	326.606
Huarun twenty-four city park	P03	4	0	485.148	315.25	380.583	33.107	381.709	0.2689	2.93379	1.04414	0.99872	1.13611	0.05363	2.42266	43.7683	47.1527	3.92557	32.6348	556.856	49.0703	107.748	12.7837	93.3385	186.386	34.2949	43	12.9518	6.79592	274	11.2393	26.1107	-14.6119	-29.239	0.03	0.06	0.163333	53.8407	1736.36	915.871	3.986	7.4595	6.8199	1.9896	64.1649	33.8448	65.4675	34.5319	2706.09
Huarun twenty-four city park	P04	1	0	653.97	499.185	575.135	38.3525	580.193	-0.02648	2.02492	1.04643	1.02248	1.17048	0.15722	2.55137	47.699	48.0164	3.88517	32.386	471.354	41.2371	127.293	18.0121	109.848	234.101	16.0276	4	2.0101	3.7037	201	9.7168	9.6406	-9.8097	-9.2805	0.04	0.08	0.236667	16.8943	62.4163	21.9142	2.827	4.1338	3.0871	16.6798	61.6239	21.6359	73.9603	25.9672	101.286
Huarun twenty-four city park	P04	2	1	654.052	414.665	505.156	60.6461	493.771	0.89166	3.23774	1.02599	0.92593	1.08986	0.13318	2.48996	43.5059	47.7661	4.37901	37.4086	392.79	83.1423	152.753	46.3632	125.078	238.663	92.0872	82	45.5556	10.0556	281	54.7877	90.8616	-57.216	-90.3964	0.03	0.113333	0.226667	63.4846	1040.47	1816	4.1508	6.9474	7.5044	2.1732	35.6172	62.1653	36.4085	63.5463	2921.24
Huarun twenty-four city park	P04	3	2	559.139	438.794	495.81	20.3286	496.139	-0.06398	2.93752	1.0573	1.15135	1.24735	0.19561	2.34261	47.6807	48.3276	3.64843	30.6919	443.175	45.2575	135.387	19.8553	119.593	195.376	52.3376	131	22.1284	4.45865	289	16.8282	42.8216	-16.9032	-43.4156	0.036667	0.116667	0.223333	16.8738	199.56	697.01	2.8258	5.2961	6.5468	1.8444	21.8126	76.1857	22.2224	77.6172	914.883
Huarun twenty-four city park	P04	4	1	584.067	491.588	524.842	21.6424	524.133	0.49189	2.32339	1.07067	1.03587	1.21276	0.09907	2.45645	47.9309	49.8962	3.87616	32.5613	444.278	24.8237	135.05	8.0195	127.903	147.312	37.8535	62	17.3669	3.72917	124	13.1193	30.3134	-12.3452	-32.054	0.026667	0.086667	0.286667	9.012	34.6135	94.2708	2.1986	3.5442	4.5462	6.5128	25.0146	68.1278	26.7572	72.8739	138.374
Huarun twenty-four city park	P05	1	0	549.578	427.55	488.027	26.1407	494.49	-0.29781	2.4787	1.04888	1.01301	1.1719	0.11518	2.43319	25	48.999	4.03922	33.9038	536.139	11.2882	111.911	2.336	96.8138	122.026	7.5052	0	0	4.09524	55	4.4589	7.7939	-4.8694	-7.7225	0.04	0.056667	0.153333	3.7671	38.9827	14.886	1.3263	3.6631	2.7004	6.5335	67.6104	25.8179	72.3366	27.6226	57.6579
Huarun twenty-four city park	P05	2	0	510.874	382.832	432.777	30.4505	434.504	0.41124	2.43677	1.05075	0.90809	1.13094	0.12876	2.50805	41.8701	47.7661	4.18931	36.6528	536.353	13.1698	111.867	2.6912	102.249	117.279	9.1204	0	0	3.30769	65	8.6132	10.023	-7.7005	-9.5191	0.036667	0.086667	0.183333	1.0394	92.7383	47.4562	0.0387	4.5298	3.8598	0.7356	65.6336	33.5861	66.12	33.835	141.297
Huarun twenty-four city park	P05	3	1	575.485	398.776	453.799	34.0069	445.787	0.83687	3.06597	1.06463	1.07695	1.21086	0.03846	2.34179	39.3982	48.941	4.82218	39.7276	532.595	11.8785	112.656	2.5078	99.6678	123.077	8.8272	0	0	3.70229	66	5.6603	8.6726	-5.7911	-9.4148	0.04	0.096667	0.246667	5.1346	131.046	41.9795	1.636	4.8756	3.7372	2.8798	73.4994	23.5449	75.6788	24.243	178.296
Huarun twenty-four city park	P05	4	0	623.393	452.78	506.385	31.8969	505.272	0.77665	3.687	1.03574	1.05424	1.18414	0.0474	2.34663	48.3398	47.5952	3.86785	32.4776	518.868	14.0886	115.636	3.0793	106.629	124.611	8.6645	0	0	3.36667	67	5.0909	8.147	-7.2721	-9.5551	0.04	0.106667	0.233333	10.3556	135.231	31.5607	2.3375	4.907	3.4519	5.8454	76.3339	17.8151	81.0729	18.9211	177.157
Huarun twenty-four city park	P06	1	1	928.877	567.356	719.301	94.016	715.707	0.40971	2.17033	1.04402	0.94714	1.09425	-0.00938	2.57091	42.8589	46.5515	3.61236	31.1109	563.365	18.8845	106.503	3.5517	85.9476	129.282	12.0367	1	0.6993	5.76	91	4.5211	10.3184	-4.8423	-10.3208	0.04	0.046667	0.15	40.9898	130.486	25.5838	3.7133	4.8713	3.242	20.7988	66.2106	12.9816	83.598	16.3906	197.078
Huarun twenty-four city park	P06	2	1	618.513	537.631	568.581	19.2904	567.208	0.30147	2.29988	1.04037	1.02453	1.19101	0.0756	2.53854	46.6187	45.6177	3.95095	34.005	494.54	8.8695	121.325	2.1795	114.003	129.45	5.2387	0	0	3.04878	44	2.7286	5.2305	-2.5622	-5.1825	0.04	0.053333	0.16	3.0915	54.7276	8.666	1.1287	4.0024	2.1594	4.6497	82.3102	13.0336	86.3239	13.6692	66.4894
Huarun twenty-four city park	P06	3	2	636.446	479.978	559.707	41.9459	557.551	-0.10551	2.0729	1.05108	1.02391	1.15499	0.02333	2.61263	47.6624	48.8983	3.68983	30.81	497.351	13.2995	120.639	3.178	106.101	134.379	6.9821	1	0.2165	3.99138	77	3.7853	6.4051	-2.658	-5.8902	0.036667	0.063333	0.163333	29.9965	162.996	35.4501	3.4011	5.0937	3.5681	13.128	71.3354	15.5148	82.1156	17.8594	228.492
Huarun twenty-four city park	P06	4	0	939.216	503.332	630.767	72.3313	636.5	0.95419	6.0249	1.01882	0.88482	0.99629	0.0944	1.88978	32.8491	47.1191	5.17015	44.0961	481.985	9.1679	124.485	2.3622	117.028	132.042	5.2073	0	0	2.92929	46	2.8505	5.6034	-2.3696	-5.0719	0.033333	0.07	0.15	14.3234	76.2199	13.7432	2.6619	4.3336	2.6205	13.7338	73.0822	13.1774	84.7171	15.2753	104.293
Huarun twenty-four city park	P07	1	0	450.186	395.845	432.056	12.6769	434.459	-1.11069	3.7957	1.07871	1.00104	1.13478	0.09561	2.38648	36.3403	47.8149	3.48676	30.2237	522.457	61.3	114.842	17.1817	92.9512	153.649	92.3455	90	55.5556	7.40909	288	31.6602	92.5408	-23.223	-86.1899	0.033333	0.053333	0.35	12.7944	39.9867	343.153	2.549	3.6885	5.8382	3.2106	10.0343	86.1112	10.3672	88.9676	398.5
Huarun twenty-four city park	P07	2	1	448.034	375.28	417.027	15.7626	420.3	-0.91644	3.54377	1.04463	0.94181	1.14143	0.55757	2.28736	47.5464	49.0356	3.78358	32.8949	472.34	79.2433	127.027	34.5744	113.744	180.832	94.8421	75	55.1471	8.5625	274	57.5981	94.2765	-54.8246	-98.3074	0.04	0.053333	0.226667	40.0599	265.462	1054.31	3.6904	5.5815	6.9606	2.9441	19.5093	77.4833	20.101	79.8337	1360.7
Huarun twenty-four city park	P07	3	2	414.067	310.211	363.299	20.8986	363.578	-0.07866	2.59544	1.05746	1.11729	1.22007	0.18355	2.50116	32.489	49.8901	3.61984	30.4947	465.924	52.9004	128.776	20.6996	112.36	240	47.8477	91	17.3333	5.1068	228	15.4395	33.3958	-15.0421	-32.9888	0.04	0.04	0.293333	46.6647	125.017	293.307	3.843	4.8285	5.6812	10.0224	26.8506	62.9951	29.8414	70.012	465.603
Huarun twenty-four city park	P07	4	1	428.275	331.854	361.494	17.583	360.651	0.55486	3.0488	1.0188	1.04306	1.17398	0.21545	2.33508	44.6289	49.0723	3.98483	33.3419	478.486	26.444	125.395	8.1749	115.236	174.734	27.5829	24	7.4766	2.9009	170	9.1718	20.2279	-6.9389	-18.1973	0.03	0.073333	0.386667	8.2309	112.363	194.749	2.1079	4.7217	5.2717	2.6014	35.5122	61.5502	36.4607	63.1941	316.407
Huarun twenty-four city park	P08	1	0	230.106	80.7143	188.683	31.5701	195.396	-1.74613	6.04396	1.04621	0.88192	1.06714	0.20418	2.1637	25	47.5098	4.12504	34.8654	614.796	32.3301	97.5934	5.2854	72.5602	120.53	22.5755	8	4.7337	5.15151	153	15.9552	21.202	-19.4039	-25.246	0.033333	0.09	0.153333	109.337	297.842	191.261	4.6944	5.6966	5.2536	18.2608	49.7439	31.9434	60.8568	39.0797	598.751
Huarun twenty-four city park	P08	2	1	226.13	144.786	184.78	19.7554	187.745	-0.37896	2.34841	1.04658	1.03008	1.1749	0.17557	2.5266	45.2148	48.3398	4.69419	39.5405	536.321	14.8373	111.873	2.9779	98.0454	123.687	11.2859	0	0	3.76923	73	8.499	12.7214	-8.0407	-11.7066	0.04	0.04	0.15	56.7592	171.293	54.3222	4.0388	5.1434	3.9949	20.096	60.6475	19.2332	75.9004	24.0703	282.44
Huarun twenty-four city park	P08	3	2	350.082	154.138	235.676	44.2961	236.573	0.24414	2.7568	1.04469	1.07769	1.19485	0.03353	2.51242	16.7267	49.35	5.51855	47.6065	538.28	12.5631	111.466	2.5769	97.1503	122.414	11.7611	0	0	3.25595	75	9.1113	12.0409	-9.2378	-11.9983	0.033333	0.076667	0.16	5.5229	62.3263	25.8688	1.7089	4.1324	3.253	5.8777	66.3297	27.5304	70.4718	29.2496	93.9645
Huarun twenty-four city park	P08	4	0	390.327	272.525	330.446	20.4969	332.022	-0.25059	2.72979	1.02005	1.09466	1.19605	0.04693	2.35663	29.1138	49.7986	4.73562	39.8553	516.86	12.2892	116.086	2.7019	103.52	124.147	10.7626	1	0.2865	3.64583	86	7.0142	10.7824	-6.707	-10.7438	0.023333	0.046667	0.18	8.4703	43.6503	17.5134	2.1366	3.7762	2.863	12.1531	62.629	25.128	71.2933	28.6043	69.6967
Huarun twenty-four city park	P09	1	0	297.141	209.37	249.306	22.0744	247.419	0.03894	1.86893	1.04646	0.9094	1.0775	0.23701	2.56886	45.5078	49.5972	4.25271	35.7356	392.124	113.703	153.013	52.3229	96.1076	207.469	152.49	171	74.6725	16.4286	450	66.1224	169.085	-54.643	-156.953	0.04	0.073333	0.15	91.3009	3491.44	2453.92	4.5142	8.1581	7.8054	1.5063	57.601	40.4842	58.4819	41.1033	6061.44
Huarun twenty-four city park	P09	2	1	282.227	217.491	252.294	10.7938	255.538	-0.86517	4.45559	1.03439	0.88922	1.06536	0.12597	1.90765	42.9565	48.877	3.91198	33.1842	411.034	158.232	145.973	240.809	55.1521	239.044	207.899	100	61.7284	13.5833	854	55.7108	175.505	-61.8351	-179.121	0.04	0.15	0.336667	274.266	1602.47	12058	5.6141	7.3793	9.3975	1.9643	11.4771	86.361	11.7071	88.0914	13962.3
Huarun twenty-four city park	P09	3	2	421.031	239.177	340.049	39.05	351.599	-0.69356	2.43951	1.1062	1.02323	1.16753	0.06185	2.35174	4.81567	49.6216	4.47666	36.3599	405.138	146.946	148.098	722.684	69.5894	240	190.931	457	71.518	22.8571	1042	84.127	177.543	-77.13	-179.541	0.04	0.04	0.193333	1348.35	5238.34	13246.7	7.2066	8.5638	9.4915	6.77	26.3015	66.5113	28.2114	71.3411	19916.5
Huarun twenty-four city park	P09	4	1	834.886	222.818	476.959	192.447	382.897	0.34795	1.4347	1.01975	0.88279	1.05013	0.22856	2.34236	35.4065	49.585	5.7936	49.018	335.483	102.855	178.847	321.291	80.1817	240	129.392	261	53.2653	10.6739	564	60.0386	122.183	-56.4324	-117.1	0.026667	0.11	0.163333	357.769	2548.6	3894.74	5.8799	7.8433	8.2674	5.2179	37.1706	56.8037	39.2169	59.9308	6856.5
Huarun twenty-four city park	P10	1	0	1021.46	826.538	975.74	65.1085	1018.63	-1.04954	2.34483	1.04304	0.37835	0.79682	0.00525	1.56476	46.7041	49.4507	4.13734	36.4081	489.135	14.6688	122.666	3.5626	93.1822	143.061	10.4047	1	0.6098	2.61905	68	6.606	8.7373	-6.2924	-8.5735	0.033333	0.04	0.15	60.682	41.5731	17.3199	4.1056	3.7275	2.8519	50.741	34.7625	14.4825	70.5709	29.4007	119.592
Huarun twenty-four city park	P10	2	1	1020.75	993.57	1018.25	4.6175	1019.99	-3.57983	16.3817	0.9638	0.32747	0.75448	0.1997	1.02599	37.5	48.9136	2.95486	28.0777	413.654	3.7069	145.049	1.3004	142.248	147.965	3.7108	0	0	1.67046	16	3.3338	4.0747	-3.7472	-4.6642	0.04	0.043333	0.4	3.2064	5.8089	0.8503	1.1652	1.7594	0	32.3804	58.662	8.587	86.7529	12.699	9.9023
Huarun twenty-four city park	P10	3	2	1020.89	344.554	837.704	261.899	1019.8	-0.89184	1.9593	1.05027	0.31222	0.72249	0.36494	1.39006	20.8771	49.6338	5.60758	49.3076	422.73	4.836	141.935	1.6133	133.676	149.925	4.3234	0	0	1.73312	29	3.7489	4.7288	-3.7757	-5.0817	0.036667	0.046667	0.173333	2.0385	11.1886	4.8679	0.7122	2.4149	1.5827	11.2565	61.783	26.88	69.6197	30.2896	18.1096
Huarun twenty-four city park	P10	4	0	474.548	275.751	337.156	43.3245	330.726	1.24451	4.42275	1.03885	1.01593	1.15511	0.1399	2.38116	25	48.9807	4.51441	38.1585	419.437	5.4602	143.049	1.8651	139.466	149.701	4.35	0	0	2.39568	26	3.636	4.6457	-3.7128	-5.0776	0.04	0.06	0.19	1.9391	23.0953	2.5358	0.6622	3.1396	0.9305	7.0311	83.7401	9.1946	90.0732	9.89	27.5797
Huarun twenty-four city park	P11	1	1	218.246	139.113	169.567	20.1112	167.473	0.29883	2.02727	1.04164	0.94825	1.09934	0.24453	2.53242	37.3718	44.4824	4.33933	35.8225	516.752	9.6009	116.11	2.1516	96.7586	128.276	7.7234	0	0	2.87302	43	3.5717	7.8079	-3.6478	-7.8057	0.03	0.08	0.15	3.5214	37.7153	11.67	1.2589	3.6301	2.457	6.6435	71.1544	22.0168	76.218	23.5836	53.0049
Huarun twenty-four city park	P11	2	1	216.698	166.751	187.545	10.8453	187.588	0.11796	2.7819	1.05101	1.00919	1.173	0.0877	2.48314	25	40.0513	4.31372	36.4941	485.04	9.8314	123.701	2.4985	116.528	132.13	7.6126	0	0	3.5122	41	3.4433	8.2017	-2.8009	-7.6824	0.03	0.08	0.306667	2.5075	90.4875	13.1706	0.9193	4.5052	2.578	2.3618	85.2318	12.4056	87.2935	12.7057	106.166
Huarun twenty-four city park	P11	3	1	250.784	163.743	215.243	20.1839	218.993	-0.58902	2.53759	1.06443	1.04927	1.19738	0.04788	2.49886	47.8882	48.0499	4.20252	34.5864	478.832	8.876	125.305	2.4789	112.465	136.778	7.5606	1	0.1818	2.38528	73	2.9763	7.0378	-3.1468	-6.7816	0.033333	0.07	0.203333	13.4578	25.6407	6.7755	2.5996	3.2442	1.9133	29.3285	55.8789	14.7659	79.0685	20.8938	45.8863
Huarun twenty-four city park	P11	4	1	276.898	161.866	211.435	22.9423	207.791	0.53779	2.91059	1.10158	1.15472	1.29217	0.11259	2.43833	48.7671	48.5596	4.27329	35.6815	457.155	10.8888	131.246	3.1992	122.8	151.554	6.4724	0	0	3.14035	63	2.8953	6.0562	-3.5974	-6.2746	0.036667	0.056667	0.163333	12.1922	67.4568	54.9435	2.5008	4.2115	4.0063	9.0566	50.1085	40.8133	55.0986	44.8778	134.621
Dalian Heroes Memorial Park	P01	1	-1	680.094	454.176	576.765	44.6158	580.989	-0.45925	3.45897	1.02114	0.95376	1.06006	0.01517	2.2792	43.4601	48.5657	4.057	34.0123	450.951	80.9701	133.052	86.0587	67.4536	193.986	104.667	213	31.2317	6.26605	639	36.8163	78.871	-35.5082	-78.1485	0.03	0.043333	0.203333	194.619	392.681	656.265	5.271	5.973	6.4866	15.547	31.3689	52.425	37.1436	62.0759	1251.82
Dalian Heroes Memorial Park	P01	2	0	606.598	536.402	579.392	17.1764	582.209	-0.60652	2.57909	1.01537	1.03526	1.1436	0.0474	2.5488	42.1143	48.352	3.42706	30.023	433.147	32.6654	138.521	10.6174	103.884	206.825	35.6051	40	12.9032	4.50725	243	15.4141	28.822	-17.1608	-28.9556	0.04	0.056667	0.176667	10.7165	215.483	148.617	2.3718	5.3729	5.0014	2.8549	57.4044	39.5912	59.0914	40.7547	375.378
Dalian Heroes Memorial Park	P01	3	-2	584.648	332.294	431.447	58.8444	441.812	0.09118	2.32999	1.03654	0.98628	1.10968	0.07256	2.49985	18.7439	49.4232	5.07874	43.3141	489.326	51.5431	122.618	19.7507	104.366	236.127	47.0371	74	11.4374	4.66187	296	23.114	35.9317	-21.9201	-35.1303	0.04	0.043333	0.166667	29.8698	249.045	244.125	3.3968	5.5176	5.4977	5.7048	47.5647	46.6252	50.4423	49.446	523.591
Dalian Heroes Memorial Park	P01	4	1	340.307	289.172	311.102	11.6942	312.604	0.04043	2.25834	1.05529	1.09068	1.21231	0.08783	2.57871	47.1771	48.8464	3.81506	32.5194	507.805	58.7464	118.156	21.0491	102.403	192.926	66.1506	45	12.7841	3.96629	285	29.1282	43.9877	-28.9553	-41.2492	0.04	0.1	0.196667	7.8673	139.114	111.155	2.0627	4.9353	4.7109	3.034	53.6488	42.8667	55.3275	44.2079	259.305
Dalian Heroes Memorial Park	P02	1	0	1013.12	315.282	583.241	237.521	462.561	0.27336	1.38139	1.03097	0.91069	1.04511	0.01166	2.22157	34.0973	49.9542	5.66854	48.6174	469.221	131.505	127.871	47.4732	70.9807	178.518	182.999	502	74.5914	28.0833	624	68.7692	177.203	-67.4272	-175.09	0.033333	0.076667	0.393333	695.168	2582.96	7931.04	6.5442	7.8567	8.9785	6.1975	23.0272	70.7056	24.5485	75.377	11217
Dalian Heroes Memorial Park	P02	2	1	417.411	362.699	385.804	12.1087	383.428	0.35192	2.24652	1.06303	1.1009	1.2397	0.13654	2.5091	45.7398	49.3225	3.2298	28.5976	433.921	62.6485	138.274	18.1421	102.18	161.9	82.9094	86	27.3885	5.625	297	32.9395	63.6361	-30.1861	-62.7588	0.04	0.066667	0.26	44.5638	600.829	1877.01	3.7969	6.3983	7.5374	1.7663	23.8141	74.396	24.2423	75.7337	2523
Dalian Heroes Memorial Park	P02	3	0	419.104	343.536	376.194	15.188	374.947	0.32045	2.59879	1.07621	1.15726	1.26072	0.06082	2.49992	25	48.8556	3.91564	32.8314	409.494	63.82	146.522	31.4252	109.689	240	62.2888	153	19.2695	4.56897	372	27.2112	43.1545	-25.1488	-43.4439	0.04	0.063333	0.353333	110.556	1181.46	1086.67	4.7055	7.0745	6.9909	4.644	49.6281	45.6463	52.045	47.8694	2380.63
Dalian Heroes Memorial Park	P02	4	0	423.15	352.861	373.945	13.9978	372.276	0.98431	4.06222	1.05026	1.11341	1.22346	0.09743	2.37355	41.1011	47.8577	3.99722	33.626	475.051	25.9583	126.302	10.9142	118.25	205.407	21.2529	11	2.8133	2.78014	188	6.2359	11.2994	-6.9057	-11.8907	0.026667	0.046667	0.363333	6.1733	44.5546	34.2112	1.8202	3.7967	3.5326	7.2532	52.3481	40.1954	56.4419	43.3388	85.1122
Dalian Heroes Memorial Park	P03	1	1	207.828	81.3423	143.213	24.4579	144.055	0.22963	2.61578	1.11133	1.21304	1.3111	0.01375	2.44558	44.0155	49.3561	4.89042	40.3929	431.794	111.043	138.955	64.1529	74.9064	208.261	153.718	536	69.9739	25.5667	569	58.8983	155.176	-62.774	-155.858	0.03	0.086667	0.37	326.676	1945.21	4636.7	5.789	7.5731	8.4418	4.7252	28.1366	67.0679	29.532	70.3942	6913.45
Dalian Heroes Memorial Park	P03	2	1	164.831	87.6919	112.052	13.8568	108.845	1.12673	4.48863	1.04958	1.06873	1.2069	0.54916	2.25955	47.2778	48.4619	4.60292	39.0764	456.74	78.8992	131.366	33.7522	89.0867	239.282	79.4865	85	25.7576	8.07317	284	37.423	67.2107	-28.8096	-61.9677	0.04	0.043333	0.206667	390.26	2942.47	2030.31	5.9668	7.987	7.6159	7.2679	54.7981	37.8108	59.0929	40.7742	5369.66
Dalian Heroes Memorial Park	P03	3	1	367.829	-2.05276	207.95	89.679	248.047	-1.1694	2.98058	1.03198	0.96242	1.0662	0.00417	2.07965	25	42.8955	6.13062	52.6451	549.534	76.3766	109.183	23.3049	86.556	211.486	70.0546	146	23.6246	7.03409	328	33.145	55.7953	-23.8552	-50.5314	0.03	0.096667	0.266667	160.918	1164.56	1163.55	5.0809	7.0601	7.0592	6.4524	46.6962	46.6556	49.9171	49.8737	2493.91
Dalian Heroes Memorial Park	P03	4	1	319.952	205.112	239.444	16.9775	235.674	0.95161	4.66338	1.01158	1.04541	1.17416	0.18883	2.13964	25	49.4568	4.63666	39.0216	609.831	48.1303	98.3878	11.6126	88.4132	201.613	34.0183	24	7.4766	8.05	286	14.6163	28.713	-15.2423	-27.0877	0.033333	0.08	0.22	49.0182	760.159	393.503	3.8922	6.6335	5.9751	4.0685	63.0927	32.6605	65.7685	34.0457	1204.83
Dalian Heroes Memorial Park	P04	1	2	224.384	177.045	202.684	12.7721	205.932	-0.59161	2.10209	1.0363	1.03109	1.15338	0.00346	2.53805	25	48.4497	3.27773	27.6643	393.952	8.5085	152.303	3.3049	110.396	176.038	6.6967	0	0	2.33121	63	3.1441	6.7452	-2.9419	-6.4597	0.03	0.056667	0.39	2.536	7.3268	1.465	0.9306	1.9915	0.3819	22.3828	64.6655	12.93	83.3134	16.6587	11.3303
Dalian Heroes Memorial Park	P04	2	0	236.287	210.78	222.102	6.48622	221.339	0.25158	2.02003	1.05549	1.07105	1.22723	0.19914	2.63471	36.7065	46.344	3.48173	29.8092	478.325	34.1476	125.438	10.3319	80.4598	156.535	12.9861	4	1.5152	2.78947	207	4.4809	7.8033	-5.2664	-8.4414	0.036667	0.04	0.15	284.949	552.173	96.5542	5.6523	6.3139	4.5701	30.5177	59.137	10.3408	85.1109	14.8827	933.718
Dalian Heroes Memorial Park	P04	3	1	246.852	221.814	233.713	5.57108	233.232	0.30737	2.50985	1.07856	1.13122	1.25824	0.0319	2.57065	47.2504	49.2645	2.88858	25.7014	453.115	6.0147	132.417	1.7629	120.12	144.265	6.8495	0	0	2.40684	31	3.8579	7.624	-3.7451	-7.1223	0.036667	0.05	0.31	3.2026	4.2659	2.297	1.164	1.4507	0.8316	32.7856	43.6711	23.515	64.9728	34.985	9.7683
Dalian Heroes Memorial Park	P04	4	1	264.349	225.992	236.977	6.38663	235.504	0.93747	3.80102	1.01282	1.02768	1.15879	0.15983	2.22481	25	49.5727	3.63864	30.261	473.576	5.5951	126.696	1.5027	119.713	131.579	7.0745	0	0	1.91803	30	3.9352	7.6009	-3.1853	-7.1683	0.036667	0.086667	0.27	2.2105	7.2316	2.6093	0.7932	1.9785	0.9591	18.3356	59.9845	21.6435	73.4524	26.5029	12.0558
Dalian Heroes Memorial Park	P05	1	-1	701.277	374.194	531.332	82.459	545.445	-0.29982	2.21373	1.03774	0.99933	1.13011	0.2046	2.52958	48.233	49.5575	4.06101	33.9181	364.432	97.8068	164.64	105.248	66.0793	240	102.961	422	44.6561	21.5	716	50.0529	101.252	-45.9162	-95.7292	0.04	0.05	0.23	1472.8	9334.6	3089.94	7.2949	9.1415	8.0359	10.5913	67.1272	22.2204	75.0791	24.8526	13905.8
Dalian Heroes Memorial Park	P05	2	-1	380.357	286.899	317.054	18.3367	310.107	0.95898	2.9987	1.01249	1.01731	1.14863	0.01185	2.24509	43.9331	49.9756	4.11418	34.8654	299.286	67.1152	200.477	46.6903	129.171	240	78.1722	155	31.1245	12.1707	327	49.4198	84.0225	-42.9641	-75.0556	0.03	0.056667	0.16	201.515	962.835	1269.74	5.3059	6.8699	7.1466	8.2542	39.4384	52.0095	42.9866	56.6887	2441.36
Dalian Heroes Memorial Park	P05	3	1	398.705	318.166	362.226	14.8068	363.397	0.03039	2.87407	1.08927	1.07614	1.21349	0.00602	2.40716	32.3517	49.2523	3.93175	32.5133	307.477	68.5539	195.137	64.5302	97.9727	240	75.1372	342	30.8108	12.2088	500	40.8279	68.7277	-35.6351	-65.3876	0.04	0.043333	0.38	134.1	1189.18	1712.68	4.8986	7.081	7.4458	4.4158	39.1588	56.3972	40.9678	59.0026	3036.83
Dalian Heroes Memorial Park	P05	4	0	476.962	368.216	409.149	24.1855	403.246	0.97862	3.44266	1.04105	0.98981	1.12509	0.00886	2.4094	45.1172	49.939	4.3066	36.079	394.531	141.518	152.079	170.758	95.3895	390.371	165.406	327	69.2797	22.5238	650	82.3996	173.644	-73.6366	-160.29	0.036667	0.116667	0.356667	366.701	2125.65	6300.83	5.9045	7.6618	8.7484	4.1693	24.1684	71.6396	25.2199	74.7565	8795.17
Dalian Heroes Memorial Park	P06	1	0	312.612	148.632	208.817	49.8737	196.975	0.55349	1.81482	1.05605	0.8903	1.04779	0.05343	2.44544	31.9061	49.5453	4.90755	41.3481	414.716	18.0206	144.677	6.0523	68.4775	179.565	11.3538	7	1.1382	1.96178	160	4.0626	6.2541	-3.072	-5.43	0.04	0.04	0.16	9.2445	28.0265	5.691	2.224	3.3331	1.7389	21.512	65.2179	13.243	83.0929	16.8727	42.9736
Dalian Heroes Memorial Park	P06	2	1	245.287	173.964	211.521	14.3631	209.596	0.35993	3.85883	1.03673	0.84535	0.98904	0.05234	2.21616	44.9463	49.3469	4.43981	37.2937	416.8	6.8085	143.954	2.3338	124.585	172.068	4.4556	0	0	2.47664	30	1.9103	4.2159	-2.1977	-4.2245	0.04	0.05	0.22	6.4044	32.6653	9.8245	1.857	3.4863	2.2849	13.0977	66.8043	20.0923	76.8729	23.1205	48.8969
Dalian Heroes Memorial Park	P06	3	1	239.48	158.284	192.814	19.9157	195.26	-0.12971	1.79376	1.01993	0.99698	1.12304	0.01021	2.49515	46.7651	49.6246	3.83031	31.6078	456.692	7.411	131.379	2.1431	114.723	149.254	4.3432	0	0	2.47111	39	2.1844	4.4729	-1.9879	-4.3521	0.04	0.04	0.24	9.1325	20.0278	4.159	2.2118	2.9971	1.4253	27.3969	60.0821	12.4768	82.7542	17.185	33.3341
Dalian Heroes Memorial Park	P06	4	0	346.23	182.42	242.79	43.196	241.035	0.55299	2.65067	1.05947	0.87547	0.99103	0.06189	2.1403	36.9812	49.5544	4.9472	42.7254	467.077	8.9051	128.459	2.448	111.628	137.426	5.426	0	0	2.27536	49	2.3389	5.1422	-1.9291	-4.7155	0.04	0.053333	0.15	1.8307	53.7631	13.7968	0.6047	3.9846	2.6244	2.6363	77.423	19.8685	79.5194	20.4065	69.4407
Dalian Heroes Memorial Park	P07	1	1	397.557	279.146	341.931	27.418	346.306	-0.35298	2.1271	1.08881	1.15548	1.26703	0.11263	2.5494	45.2057	49.7864	4.90548	40.4183	527.49	207.045	113.746	378.814	44.0347	212.389	281.486	463	80.9441	33.7059	1047	106.252	276.403	-111.056	-274.578	0.04	0.04	0.313333	923.644	4738.73	19897.7	6.8283	8.4635	9.8984	3.6109	18.5257	77.7886	19.2198	80.7027	25579.1
Dalian Heroes Memorial Park	P07	2	1	416.253	180.127	308.7	74.7533	352.45	-0.43649	1.5839	1.04427	0.95251	1.12812	0.13938	2.43765	35.5652	49.2981	5.05952	41.9598	463.682	143.41	129.399	56.844	79.0722	214.056	200.009	202	70.8772	23.8333	732	70.6525	193.209	-62.7413	-180.095	0.04	0.043333	0.31	877.457	3878.02	5466.9	6.777	8.2631	8.6065	8.5485	37.7809	53.2603	41.3125	58.2388	10264.5
Dalian Heroes Memorial Park	P07	3	0	412.31	240.474	297.809	32.6098	293.496	0.3479	2.26195	1.075	1.10987	1.25903	0.05147	2.36102	47.2443	48.6664	4.3222	35.0554	502.534	43.867	119.395	12.9492	103.842	229.533	39.6927	48	7.8689	3.49143	280	10.886	22.9599	-12.1229	-22.5491	0.03	0.063333	0.163333	242.732	761.685	799.032	5.492	6.6355	6.6834	13.4577	42.23	44.3006	48.797	51.1896	1803.66
Dalian Heroes Memorial Park	P07	4	-1	484.495	232.782	318.032	42.9736	314.707	1.02833	5.70617	1.05385	0.92923	1.06992	0.07049	2.21079	41.5649	49.3317	4.97412	41.5928	550.16	45.7886	109.059	14.5025	95.21	158.856	59.0075	68	20.9231	4.52778	272	15.3438	43.5179	-15.2736	-43.9652	0.033333	0.136667	0.193333	67.0946	227.266	427.291	4.2061	5.4261	6.0575	9.2969	31.491	59.2073	34.7187	65.276	721.686
Dalian Heroes Memorial Park	P08	1	0	683.317	314.46	615.619	70.0786	632.711	-2.16812	7.63493	1.03358	0.97056	1.06419	0.01025	1.88832	25	49.585	4.42621	36.7286	467.556	147.27	128.327	64.3352	71.5905	196.335	213.599	502	76.0606	27.5417	696	71.5988	200.801	-63.9389	-203.182	0.023333	0.08	0.24	36.9905	3735.14	5979.35	3.6107	8.2255	8.6961	0.3789	38.256	61.2415	38.4015	61.4744	9763.55
Dalian Heroes Memorial Park	P08	2	1	654.098	511.656	594.059	40.9159	603.053	-0.27656	1.58572	1.03721	1.01846	1.15728	0.27895	2.50906	39.209	49.6704	4.2842	35.3051	426.597	108.267	140.648	50.5863	85.9107	232.288	150.493	154	47.3846	9.87879	483	49.136	134.226	-45.0713	-130.663	0.033333	0.093333	0.333333	141.149	1072.75	3107.75	4.9498	6.978	8.0417	3.2658	24.8204	71.9045	25.6584	74.3321	4322.05
Dalian Heroes Memorial Park	P08	3	0	540.632	-1.29969	118.052	179.597	30.5947	1.28919	2.94029	1.03891	0.6845	0.96793	0.08956	1.63876	26.4038	49.5727	5.58209	46.5507	484.179	34.4759	123.921	13.888	107.778	240	16.3885	17	2.6154	3	196	6.7011	9.8658	-6.8051	-9.5711	0.036667	0.063333	0.183333	13.4203	52.2037	75.862	2.5968	3.9552	4.3289	9.4803	36.8776	53.5901	40.7398	59.2027	141.56
Dalian Heroes Memorial Park	P08	4	1	1026.39	1.58274	280.869	377.195	83.6093	1.29788	2.76495	0.82096	0.79051	0.90748	0.24376	1.26679	27.1851	49.5941	7.0061	62.1705	488.485	42.8684	122.829	11.3032	94.0779	240	21.5516	16	5.4237	5.19298	251	8.328	14.6261	-8.4604	-13.826	0.033333	0.04	0.173333	323.975	639.262	109.711	5.7807	6.4603	4.6979	30.1933	59.5769	10.2247	85.3456	14.6471	1073
Dalian Heroes Memorial Park	P09	1	0	471.78	303.015	357.38	32.5927	352.54	0.46016	2.47656	1.06817	1.0686	1.2155	0.10002	2.34608	42.8375	49.1058	3.88868	31.9786	521.993	191.901	114.944	91.5572	66.4894	209.497	264.645	487	79.8361	35.9412	1009	114.712	261.433	-110.548	-260.312	0.04	0.123333	0.173333	672.522	8027.76	15064.7	6.511	8.9907	9.6201	2.8266	33.7409	63.3176	34.7224	65.1594	23792.3
Dalian Heroes Memorial Park	P09	2	-1	533.19	269.626	326.033	70.4297	292.938	1.72552	4.57541	1.04353	0.88746	1.02301	0.0873	1.88117	37.3535	49.8962	4.81922	39.9459	385.62	134.461	155.594	77.9181	91.954	234.467	184.367	228	65.896	19.2778	725	79.5923	175.404	-75.1363	-172.914	0.036667	0.09	0.196667	935.991	2758.74	10897.5	6.8416	7.9225	9.2963	6.3969	18.8541	74.4772	20.1426	79.567	14632
Dalian Heroes Memorial Park	P09	3	0	521.781	159.988	255.521	73.5581	229.356	1.52705	4.94383	1.01827	0.92736	1.02602	0.0282	2.22869	31.0547	49.9451	5.2267	43.0186	645.283	180.962	92.9824	32.3961	55.0206	132.802	261.051	394	80.0813	37.9231	886	99.6215	259.38	-107.087	-270.431	0.04	0.05	0.216667	1169.95	6823.97	14875.6	7.0647	8.8282	9.6075	5.1132	29.8238	65.0129	31.4309	68.5162	22881
Dalian Heroes Memorial Park	P09	4	1	391.976	196.291	308.204	59.873	322.927	-0.29646	1.53982	1.02729	0.92109	1.06713	0.15028	2.50329	43.1702	49.0814	4.72969	39.7799	340.542	136.108	176.19	116.874	95.709	240	185.701	371	63.9655	14.8974	900	77.746	182.877	-77.0034	-168.084	0.026667	0.063333	0.256667	381.421	9230.05	18484	5.9439	9.1302	9.8247	1.3525	32.7284	65.5414	33.1771	66.4399	28202
Dalian Heroes Memorial Park	P10	1	-2	908.597	680.134	788.42	55.5367	792.618	0.08933	2.1545	1.05872	1.02084	1.17383	0.05231	2.57147	49.7711	46.7651	3.1115	26.941	372.316	29.7381	161.153	14.2353	92.3077	227.897	40.4695	73	9.7333	2.02973	245	15.4439	28.1664	-11.2871	-24.5542	0.04	0.15	0.153333	13.3532	455.394	866.257	2.5918	6.1212	6.7642	0.9998	34.0952	64.8565	34.4396	65.5114	1335.65
Dalian Heroes Memorial Park	P10	2	-1	866.258	193.866	338.172	162.611	269.486	1.30093	3.65979	1.05919	0.87064	0.99031	-0.00788	2.03477	33.3679	49.5361	5.44172	46.5373	374.776	3.44	160.096	1.4681	147.059	178.699	3.7674	0	0	2	23	2.751	4.0649	-2.8046	-4.238	0.04	0.12	0.156667	0.5138	2.0952	2.0951	0	0.7396	0.7396	10.8836	44.3787	44.3779	49.7985	49.7976	4.7211
Dalian Heroes Memorial Park	P10	3	0	296.442	49.6696	191.731	59.2149	198.977	-0.36752	2.21099	1.08635	1.14648	1.26826	0.19944	2.60137	41.8213	49.5636	5.74053	48.9324	418.353	5.8762	143.42	1.973	132.924	152.323	5.441	0	0	1.6801	34	4.9881	5.4319	-5.7186	-6.4729	0.03	0.046667	0.173333	0.5609	8.5811	6.4153	0	2.1496	1.8587	3.6039	55.1325	41.2177	57.1937	42.7586	15.5644
Dalian Heroes Memorial Park	P10	4	2	277.261	40.5549	170.061	60.3915	176.724	-0.2167	1.9571	1.12132	1.21871	1.3413	1.06728	2.60823	42.5415	49.0356	4.47563	37.8006	436.841	5.0754	137.35	1.5947	130.548	143.85	4.1632	0	0	1.65611	23	3.2814	4.6425	-3.227	-4.7709	0.033333	0.046667	0.176667	1.5242	11.5712	2.6401	0.4215	2.4485	0.9708	9.6835	73.515	16.7732	81.3971	18.5716	15.7399
Dalian Heroes Memorial Park	P11	1	1	405.727	50.0962	294.788	86.8377	333.16	-1.484	4.11401	1.05387	0.99854	1.11753	0.06137	2.20421	25	49.9481	6.11759	53.4869	412.548	51.4723	145.438	38.7924	79.8403	180.777	65.7435	224	29.0532	4.24176	385	19.4506	52.7722	-16.9399	-54.4147	0.036667	0.05	0.323333	9.2576	96.9554	171.017	2.2254	4.5743	5.1418	3.3292	34.8672	61.5013	36.068	63.6193	278.071
Dalian Heroes Memorial Park	P11	2	1	136.514	35.0015	99.754	20.3978	103.153	-0.83577	3.41623	1.04849	1.08003	1.2194	0.16606	2.40532	33.783	48.3948	5.317	45.3326	455.132	30.0422	131.83	9.8892	83.6229	165.359	9.5444	3	0.9804	2.89623	192	3.4013	5.7668	-3.8588	-6.1877	0.04	0.043333	0.156667	227.233	505.78	29.3855	5.426	6.2261	3.3805	29.8031	66.3363	3.8541	94.5003	5.4904	762.449
Dalian Heroes Memorial Park	P11	3	1	124.861	59.4427	90.4945	11.9047	91.3728	0.03652	2.56018	1.1153	1.24616	1.33869	0.23273	2.37497	46.7743	49.6948	4.96764	40.9871	450.42	5.4	133.209	1.6006	122.374	150.905	5.2009	0	0	2.08631	28	2.1301	5.4659	-1.9501	-5.1955	0.036667	0.046667	0.236667	5.0247	8.8978	1.5888	1.6144	2.1858	0.463	32.3388	57.2666	10.2258	84.6374	15.1133	15.5375
Dalian Heroes Memorial Park	P11	4	1	143.052	69.593	98.1924	17.6294	96.2238	0.73876	2.96333	1.08319	1.18168	1.29016	0.12342	2.52361	25	49.5422	5.65151	48.0912	490.442	9.9103	122.339	2.4901	109.89	131.008	8.3137	0	0	3.14407	52	2.4473	7.5964	-3.491	-8.0423	0.04	0.06	0.216667	9.2431	76.8053	14.308	2.2239	4.3413	2.6608	9.2098	76.5287	14.2564	84.2918	15.7026	100.361
Dalian ganjingli· dongshi District	P01	1	0	721.766	551.336	634.45	42.9396	627.712	0.32681	2.0395	1.0499	0.88403	1.12415	0.12565	2.56812	48.706	49.353	3.85688	32.1783	572.592	19.2385	104.787	3.4479	90.6344	120.12	16.9283	3	1.1765	6.09524	122	11.0417	17.5939	-12.6969	-18.4713	0.023333	0.06	0.15	52.7254	178.36	54.6315	3.9651	5.1838	4.0006	18.4322	62.3525	19.0985	76.4426	23.4143	286.051
Dalian ganjingli· dongshi District	P01	2	1	618.442	473.157	546.502	34.0038	545.794	-0.11687	2.36946	1.04724	1.01242	1.17054	0.03474	2.59255	47.699	49.9756	3.93608	32.8524	528.454	13.0505	113.539	2.7978	106.421	124.974	18.4752	0	0	3.41772	57	11.6298	20.6269	-12.8653	-22.3538	0.033333	0.063333	0.4	1.4752	9.3295	15.7775	0.3888	2.2332	2.7586	5.4796	34.6541	58.605	36.6631	62.0025	26.9217
Dalian ganjingli· dongshi District	P01	3	1	570.256	407.825	471.89	35.2376	466.576	0.33392	2.4777	1.05246	1.07245	1.20959	0.05081	2.53529	40.7745	49.527	4.4378	36.8696	565.432	16.4957	106.114	3.129	97.3552	115.518	19.9135	2	0.554	4.7013	74	10.9185	21.6652	-10.2642	-21.4685	0.04	0.043333	0.16	21.5278	96.0643	30.447	3.0693	4.565	3.416	14.5391	64.8784	20.5628	75.9159	24.0611	148.068
Dalian ganjingli· dongshi District	P01	4	1	545.79	435.837	484.316	24.4123	480.005	0.23301	2.164	1.05864	0.9855	1.21916	0.1072	2.44401	49.5178	48.1262	3.50869	30.1387	547.443	18.337	109.6	3.8457	101.868	150.376	17.8944	1	0.4651	4.32	97	11.26	20.864	-9.2448	-19.2543	0.04	0.06	0.176667	5.4607	70.5832	18.8165	1.6976	4.2568	2.9347	5.7538	74.372	19.8266	78.9124	21.037	94.9057
Dalian ganjingli· dongshi District	P02	1	1	822.383	463.302	717.894	95.5243	765.819	-0.91395	2.64483	1.00167	0.86591	0.99393	-0.02674	2.19444	40.1184	49.4202	5.16993	45.5219	507.981	160.66	118.115	137.826	69.4338	193.361	177.224	138	70.4082	19.7	652	116.484	189.302	-81.7989	-166.895	0.04	0.046667	0.22	491.916	7038.72	5006.73	6.1983	8.8592	8.5185	3.9198	56.087	39.8954	58.3751	41.523	12549.6
Dalian ganjingli· dongshi District	P02	2	1	920.278	598.602	818.219	65.8252	841.848	-1.46747	4.84378	1.06104	0.88076	1.09032	0.29758	2.2002	45.874	49.0601	4.11538	34.7174	472.105	141.764	127.09	63.9519	88.8099	224.299	196.298	137	65.8654	20.9	635	72.3239	198.708	-62.0216	-191.497	0.026667	0.15	0.153333	86.3891	2268.46	4812.18	4.4589	7.7269	8.4789	1.2043	31.6242	67.0858	32.0097	67.9036	7173.18
Dalian ganjingli· dongshi District	P02	3	1	874.439	306.86	389.676	122.366	333.583	2.40069	8.30565	1.00195	0.84742	0.97086	0.05326	1.56806	25	49.5727	5.23358	44.5625	440.188	121.46	136.305	58.7479	96.6851	232.288	131.749	168	50.9091	14.3913	465	75.6771	130.67	-63.2728	-117.454	0.04	0.096667	0.286667	281.868	2755.67	3137.09	5.6414	7.9214	8.0511	4.5584	44.5651	50.7335	46.6935	53.1566	6183.48
Dalian ganjingli· dongshi District	P02	4	0	850.1	348.729	391.331	84.8512	364.861	3.5873	16.3692	0.88548	0.78566	0.90893	0.3226	0.88256	46.6675	47.6807	4.5843	39.1749	330.437	83.7284	181.577	74.6698	104.421	240	103.199	124	50.6122	6.30769	358	57.7446	112.468	-47.9277	-100.169	0.04	0.106667	0.353333	162.243	866.372	1609.7	5.0891	6.7643	7.3838	6.1393	32.7835	60.9109	34.9278	64.895	2642.71
Dalian ganjingli· dongshi District	P03	1	0	1035.92	804.033	1012.43	32.9638	1019.99	-4.65826	24.4612	0.9208	0.16307	0.49288	0.54312	0.55336	48.9929	49.6277	2.94262	26.1097	409.402	149.693	146.555	224.152	82.6332	227.445	198.479	238	72.1212	25.4615	969	74.3351	176.676	-72.3341	-178.865	0.036667	0.126667	0.366667	536.682	4937.75	10024.1	6.2854	8.5047	9.2127	3.4606	31.8395	64.6374	32.9809	66.9544	15508.2
Dalian ganjingli· dongshi District	P03	2	0	1027.31	940.799	1017.24	10.7437	1019.99	-4.79344	27.3344	1.02269	0.26817	0.66734	0.06533	0.69715	37.5	20.7581	2.99168	26.7095	293.091	76.3227	204.715	62.7007	100.827	240	84.0437	191	38.0478	12.2683	492	41.0098	79.1485	-39.2246	-71.7895	0.04	0.08	0.163333	528.474	6138.9	4230.59	6.27	8.7224	8.3501	4.8444	56.2744	38.7812	59.1393	40.7555	10908.9
Dalian ganjingli· dongshi District	P03	3	1	1033.71	644.361	982.284	67.4377	1009.81	-2.76931	10.9184	1.05884	0.45448	0.93724	0.16819	1.56432	28.5919	49.9359	4.99375	41.8373	417.292	113.317	143.784	43.4623	89.2459	197.824	167.342	346	74.4086	23.3	531	49.4852	166.212	-56.9108	-169.674	0.04	0.073333	0.153333	26.4173	1832.97	3030.07	3.274	7.5137	8.0163	0.5401	37.4729	61.9461	37.6764	62.2825	4891.46
Dalian ganjingli· dongshi District	P03	4	0	1031.18	624.672	807.157	85.4126	812.216	0.21145	2.44275	1.05664	1.06915	1.20017	0.08115	2.48231	40.5273	49.2737	5.26826	43.703	551.961	179.378	108.703	47.5608	60.5681	164.474	255.14	168	83.5821	16.8333	701	96.9354	258.873	-107.097	-268.718	0.033333	0.056667	0.346667	887.002	6756.25	8842.99	6.7878	8.8182	9.0874	5.3781	40.9651	53.6175	43.2935	56.6651	16492.7
Dalian ganjingli· dongshi District	P04	1	0	304.723	197.783	248.262	29.9479	243.909	0.22629	1.72886	1.04232	0.95005	1.09454	0.26658	2.56815	12.5793	49.0967	4.80746	41.2233	570.541	14.839	105.163	2.7052	78.1861	121.605	12.0849	1	0.4219	3.90164	76	6.508	11.7271	-6.4413	-10.9782	0.026667	0.093333	0.196667	54.5319	118.085	22.7572	3.9988	4.7714	3.1249	27.9046	60.4251	11.6451	83.8127	16.1524	195.423
Dalian ganjingli· dongshi District	P04	2	-1	225.994	197.631	210.891	6.83906	210.397	0.08294	2.41693	1.06251	1.10865	1.2386	0.40658	2.58125	49.2126	46.5637	3.19721	27.8338	526.149	8.3489	114.036	1.8065	108.637	118.133	7.5871	0	0	2.58333	41	4.6998	8.3916	-3.8903	-7.8946	0.03	0.063333	0.16	13.5897	55.4517	1.9018	2.6093	4.0155	0.6428	19.1534	78.1544	2.6804	96.67	3.3154	70.9516
Dalian ganjingli· dongshi District	P04	3	1	243.163	201.335	220.308	9.19433	221.768	-0.02455	2.76778	1.0608	1.08176	1.21793	0.0563	2.48371	48.2483	49.8749	3.80265	31.7605	554.235	9.5405	108.257	1.8615	100.251	115.296	9.0707	0	0	3.07273	45	6.4317	10.4386	-6.2359	-10.1148	0.033333	0.04	0.156667	32.1604	33.6254	6.7001	3.4707	3.5153	1.9021	44.3601	46.3808	9.2417	83.3588	16.6098	72.4985
Dalian ganjingli· dongshi District	P04	4	-1	252.942	189.427	207.19	14.5778	201.87	0.8754	2.96941	1.05683	0.90255	1.08898	0.21154	2.2691	49.9634	39.9963	3.1647	28.4973	558.835	11.7038	107.366	2.2621	100.959	113.83	8.0123	0	0	4.12766	61	4.6417	8.5354	-4.2336	-8.33	0.036667	0.04	0.156667	24.588	46.6595	3.2846	3.2023	3.8429	1.1893	32.9872	62.5982	4.4067	93.4123	6.5758	74.5382
Dalian ganjingli· dongshi District	P05	1	1	722.424	535.177	627.505	41.9426	622.582	0.37129	2.45894	1.05053	0.9753	1.11321	0.07034	2.46882	46.5698	48.4619	3.97823	33.2547	474.424	122.188	126.469	55.3197	81.3118	215.44	138.432	159	52.1311	12.75	412	83.4107	141.455	-78.9774	-140.838	0.04	0.043333	0.18	344.68	2006.98	2365.9	5.8426	7.6044	7.7689	7.3056	42.5386	50.1459	45.8912	54.0981	4718.03
Dalian ganjingli· dongshi District	P05	2	0	712.676	574.288	620.706	27.37	614.211	1.21984	4.48803	1.03879	1.03375	1.17365	0.13756	2.31917	48.9441	44.458	3.33678	28.6177	408.113	106.99	147.018	67.4327	103.306	240	133.919	209	60.4046	17.35	588	65.3519	127.653	-56.4533	-119.852	0.033333	0.11	0.293333	206.15	1255.04	2841.83	5.3286	7.1349	7.9522	4.7846	29.1288	65.9574	30.5925	69.2718	4308.58
Dalian ganjingli· dongshi District	P05	3	1	716.431	413.901	597.966	77.6778	631.835	-1.24751	3.19697	1.0519	0.82386	1.01459	0.02083	2.02785	38.736	49.7315	5.10562	43.2114	390.835	107.274	153.517	62.5741	102.093	240	130.296	337	63.227	26.7	535	73.7047	135.426	-60.9968	-118.888	0.03	0.06	0.4	58.6793	1794.79	3543.62	4.0721	7.4926	8.1729	1.075	32.8809	64.9199	33.2382	65.6254	5458.45
Dalian ganjingli· dongshi District	P05	4	0	449.841	371.459	406.552	20.0935	402.82	0.43332	2.3435	1.05157	0.97003	1.1177	0.15203	2.58253	48.761	47.4304	3.53967	30.179	541.754	36.433	110.751	10.0115	101.613	158.87	23.0414	11	5.1402	4.38776	197	11.6157	18.1463	-11.754	-18.9615	0.04	0.046667	0.156667	53.9001	501.257	240.637	3.9871	6.2171	5.4833	6.7656	62.918	30.2049	67.4837	32.3967	796.683
Dalian ganjingli· dongshi District	P06	1	0	1022.5	627.294	786.223	107.784	749.205	0.75671	2.54446	1.03215	0.93258	1.10824	0.08929	2.4838	35.6873	49.3469	4.10824	34.2411	547.372	14.5043	109.615	2.8569	87.7578	124.249	8.7144	0	0	4.04	66	4.0601	8.1621	-4.0448	-7.9208	0.04	0.053333	0.22	11.4962	187.662	13.3555	2.442	5.2346	2.5919	5.4094	88.303	6.2844	93.3529	6.6438	212.52
Dalian ganjingli· dongshi District	P06	2	1	838.117	628.697	741.4	42.1576	742.159	0.00923	2.71713	1.02365	1.02622	1.17544	0.08149	2.43604	25	49.0418	3.99269	33.8372	495.502	15.4217	121.089	3.8027	103.788	131.004	8.8687	0	0	4.93182	78	5.1373	8.9431	-2.7514	-7.7332	0.023333	0.073333	0.27	24.7189	167.872	17.6889	3.2076	5.1232	2.8729	11.7545	79.8275	8.4115	90.4607	9.5319	210.294
Dalian ganjingli· dongshi District	P06	3	1	1026.54	697.89	817.616	95.4454	774.55	0.94502	2.75408	1.04266	0.89604	1.11276	0.01801	2.37956	45.99	49.9512	4.37956	36.7253	520.454	21.1819	115.284	4.7873	103.699	129.786	10.9557	0	0	6.3913	99	7.6549	11.6404	-7.1618	-11.3186	0.04	0.043333	0.206667	75.8224	303.317	94.8725	4.3284	5.7148	4.5525	15.9942	63.9827	20.0127	76.1646	23.823	474.062
Dalian ganjingli· dongshi District	P06	4	-1	1076.38	684.77	840.233	81.9432	836.062	0.38524	2.99899	1.04915	0.94948	1.07905	0.15619	2.42375	44.5984	48.9319	4.44673	37.7046	482.449	16.3848	124.365	4.0287	104.452	137.018	8.4777	0	0	4	88	4.8782	6.9114	-2.5309	-5.871	0.04	0.046667	0.156667	14.8207	161.594	40.3549	2.696	5.0851	3.6977	6.8367	74.5419	18.6154	80.0121	19.9815	216.782
Dalian ganjingli· dongshi District	P07	1	0	454.454	410.533	433.773	9.2171	434.538	0.03005	2.45051	1.06563	1.13387	1.25203	0.10631	2.49834	4.10767	49.0967	3.18424	27.2783	412.627	107.612	145.41	59.1299	68.8626	204.429	133.292	173	64.3123	18	484	55.9424	130.02	-51.8034	-132.403	0.026667	0.103333	0.166667	1205.42	4820.99	4770.13	7.0946	8.4807	8.4701	11.1522	44.6021	44.1316	50.2006	49.671	10808.9
Dalian ganjingli· dongshi District	P07	2	1	461.435	429.187	442.296	6.04391	441.7	0.31452	3.21751	1.06324	1.19016	1.2991	0.24303	2.38612	48.7976	49.707	3.4216	28.9955	324.938	93.7032	184.651	78.205	110.162	238.474	121.41	202	52.1964	9.7	468	52.4997	118.996	-47.4735	-116.43	0.04	0.086667	0.2	268.916	8016.96	10629.3	5.5944	8.9893	9.2714	1.4196	42.3222	56.1129	42.9317	56.921	18942.7
Dalian ganjingli· dongshi District	P07	3	2	727.339	432.807	463.925	52.2014	447.885	3.2654	12.8222	0.9703	0.92412	1.03453	0.2675	1.16101	37.5305	49.8749	4.67067	38.8878	544.335	158.272	110.226	1444.82	58.3828	173.5	237.074	250	73.3138	28.5	872	65.7999	217.188	-74.3677	-215.758	0.026667	0.05	0.326667	270.357	2406.32	4995.16	5.5997	7.7859	8.5162	3.5197	31.3268	65.0298	32.4696	67.4021	7681.33
Dalian ganjingli· dongshi District	P07	4	-1	958.729	528.737	711.097	145.622	636.3	0.4169	1.49687	1.04573	0.92344	1.06	0.10041	2.46002	37.3718	40.033	4.42902	37.0003	322.821	88.1658	185.862	65.0752	114.591	240	120.042	180	53.0973	10	364	57.0152	116.132	-54.8139	-114.106	0.04	0.07	0.333333	27.9888	361.632	1219.58	3.3318	5.8906	7.1063	1.7371	22.4439	75.6903	22.8406	77.0283	1611.27
Dalian ganjingli· dongshi District	P08	1	-1	242.806	107.171	160.104	34.9943	147.19	0.66082	2.18577	1.05332	1.01388	1.15194	0.07766	2.47478	45.8923	47.3877	4.1946	35.0468	540.329	16.6115	111.043	3.4534	88.0071	124.798	13.4806	3	1.3514	3.32836	85	8.5141	11.7862	-10.136	-13.2037	0.033333	0.05	0.2	41.5363	97.7243	18.2381	3.7266	4.5822	2.9035	26.3693	62.0402	11.5784	84.2586	15.725	157.518
Dalian ganjingli· dongshi District	P08	2	-1	252.875	127.773	182.932	35.1137	180.801	0.08606	1.55664	1.02731	1.01499	1.16585	0.10831	2.53193	40.3198	49.823	5.36781	46.0028	460.443	42.5153	130.309	15.7391	120.265	198.478	52.4112	38	14.3396	3.59459	188	19.2417	36.985	-18.2701	-36.076	0.04	0.066667	0.383333	3.4657	81.0717	141.169	1.2429	4.3953	4.95	1.5347	35.9	62.5125	36.4596	63.4868	225.826
Dalian ganjingli· dongshi District	P08	3	0	256.09	202.617	232.231	11.4082	234.17	-0.38159	2.58217	1.09599	1.23564	1.33505	0.32852	2.48646	25	48.0225	3.83472	32.0638	467.216	83.0806	128.42	30.7024	78.7302	231.571	101.041	116	32.2222	6.81132	454	49.5581	95.4737	-40.8482	-83.4817	0.04	0.056667	0.273333	127.894	968.213	960.696	4.8512	6.8755	6.8677	6.2031	46.9603	46.5957	50.0659	49.6772	2061.77
Dalian ganjingli· dongshi District	P08	4	-1	279.337	224.489	242.958	10.2188	241.567	0.83414	3.61168	1.05855	1.09566	1.23392	0.16705	2.34698	21.0938	48.4741	4.07309	34.4133	494.006	44.5543	121.456	12.7542	92.7841	162.218	41.2697	42	21.6495	3.97959	260	15.3668	31.4733	-16.4184	-33.8451	0.04	0.13	0.16	6.7824	84.881	185.175	1.9143	4.4412	5.2213	2.4453	30.6029	66.7628	31.37	68.4363	277.362
Dalian ganjingli· dongshi District	P09	1	1	202.87	161.688	184.203	10.9507	184.608	-0.0234	1.75056	1.04313	1.00678	1.1637	0.06392	2.59126	47.6624	48.7	3.76144	31.0235	339.307	131.849	176.831	88.6361	92.6784	240	161.794	195	57.5221	13.6	622	69.9105	143.943	-66.6501	-141.866	0.036667	0.06	0.296667	1242.8	14713.9	13456.8	7.1251	9.5965	9.5072	4.2173	49.9303	45.6647	52.1288	47.6753	29468.8
Dalian ganjingli· dongshi District	P09	2	-1	308.496	199.141	237.004	27.4877	229.712	0.83221	2.89311	1.05036	0.84612	0.97877	0.07683	2.53943	27.4597	48.8159	4.36997	37.1851	336.224	134.552	178.453	8688.23	82.8844	238.645	157.69	205	56.7867	12.9286	943	61.6484	135.765	-64.1207	-138.33	0.03	0.133333	0.31	949.617	10606.8	14423.9	6.8561	9.2692	9.5766	3.6537	40.8098	55.4964	42.3574	57.6009	25990.8
Dalian ganjingli· dongshi District	P09	3	1	422.028	308.483	377.534	22.8838	375.738	-0.14969	3.23983	1.01589	0.93067	1.04554	0.02507	2.34212	45.0226	49.3988	4.2221	36.3296	515.157	156.493	116.469	95.4336	61.3497	158.73	225.555	280	81.8713	31.1818	898	86.6277	218.679	-97.2332	-236.668	0.036667	0.066667	0.153333	519.976	4161.41	8876.87	6.2538	8.3336	9.0912	3.8314	30.6628	65.408	31.8844	68.0138	13571.5
Dalian ganjingli· dongshi District	P09	4	0	456.51	400.292	439.643	11.6766	441.405	-1.20135	4.27458	1.01988	0.95414	1.07345	0.08178	2.25653	25	48.9197	2.95279	26.6154	637.153	196.475	94.1689	394.221	49.6088	130.976	260.432	126	78.2609	20.25	910	114.261	266.298	-99.6659	-249.454	0.023333	0.143333	0.216667	298.132	2594.58	11181.8	5.6975	7.8612	9.322	2.1053	18.3216	78.9603	18.7156	80.6583	14161.3
Dalian ganjingli· dongshi District	P10	1	0	1032.05	785.843	972.177	79.1226	1019.99	-1.19112	2.66449	0.96015	0.07708	0.51357	0.03087	1.25369	48.407	17.0105	3.36976	29.5907	522.117	98.8786	114.917	38.7968	86.5926	236.407	87.194	74	28.1369	11.4783	398	55.1084	74.229	-53.7087	-77.0527	0.03	0.073333	0.16	205.909	3115.18	3231.49	5.3274	8.044	8.0807	3.1405	47.5115	49.2855	49.0519	50.8835	6556.68
Dalian ganjingli· dongshi District	P10	2	-1	1020.07	1019.69	1019.98	0.0453	1019.99	-4.10744	21.6121	1.05886	0.46057	0.94709	0.0094	0.71206	31.25	28.9978	1.29119	20.3101	342.745	112.412	175.057	119.839	114.003	312.337	142.181	279	72.846	25.6	558	76.8144	153.985	-76.1924	-144.363	0.04	0.086667	0.193333	61.7965	872.723	2754.8	4.1238	6.7716	7.9211	1.6681	23.5579	74.3619	23.9576	75.6234	3704.58
Dalian ganjingli· dongshi District	P10	3	2	1024.5	300.942	555.411	265.652	420.236	0.94878	2.15689	0.99679	0.76645	1.02236	0.29897	2.02693	32.5836	49.9603	5.52112	47.2934	415.413	37.0494	144.435	15.9414	125.839	213.068	40.7886	48	10.3896	3.33094	283	17.336	30.264	-19.4191	-29.9564	0.04	0.046667	0.196667	8.389	113.437	127.863	2.1269	4.7312	4.851	3.3489	45.2838	51.0426	46.8528	52.8112	250.503
Dalian ganjingli· dongshi District	P10	4	0	474.985	274.723	360.117	51.8997	348.128	0.50585	2.08304	1.04621	1.07145	1.18319	0.14153	2.57728	25	48.1079	4.5151	37.9769	430.811	5.1831	139.272	1.6621	134.953	144.335	5.3776	0	0	1.94531	27	4.8442	6.0297	-4.9094	-6.3628	0.033333	0.116667	0.396667	2.7921	5.3211	4.7877	1.0268	1.6717	1.5661	21.5512	41.0712	36.9543	52.3542	47.1063	12.9558
Dalian ganjingli· dongshi District	P11	1	0	686.731	500.01	623.119	40.0394	637.551	-1.30692	3.79081	0.99107	0.84372	0.99039	0.03581	2.04932	25	48.8342	4.49129	38.6708	289.954	75.5137	206.929	47.5313	91.4495	240	88.6999	164	35.5748	9.42857	605	29.3922	69.0798	-24.5798	-62.9663	0.04	0.106667	0.313333	128.41	1549.61	1203.91	4.8552	7.3458	7.0933	4.4538	53.7476	41.7572	56.253	43.7037	2883.12
Dalian ganjingli· dongshi District	P11	2	1	708.147	255.331	461.298	162.074	386.319	0.26222	1.39544	1.05675	0.8691	1.02998	0.02911	2.37151	40.0513	49.7375	5.41309	45.3201	363.709	110.233	164.967	82.2922	110.64	240	149.302	234	67.4352	15.1304	520	65.6329	131.865	-60.3811	-148.23	0.04	0.096667	0.2	190.495	2377.89	4791.63	5.2496	7.774	8.4746	2.5851	32.2688	65.0241	33.1251	66.7496	7369.01
Dalian ganjingli· dongshi District	P11	3	1	400.514	114.311	193.003	53.1183	184.313	2.04171	8.22544	1.0057	1.02364	1.16628	0.02403	2.06741	38.0615	49.7009	5.57804	48.0223	381.804	93.3328	157.149	51.6423	120.192	240	114.131	281	60.6911	24.4211	486	55.6315	121.038	-52.7755	-116.833	0.033333	0.053333	0.226667	156.526	860.224	1831.56	5.0532	6.7572	7.5129	5.4916	30.1805	64.2594	31.9342	67.9934	2850.26
Dalian ganjingli· dongshi District	P11	4	0	373.081	192.895	265.083	48.1526	251.165	0.58546	2.21408	1.05482	0.95548	1.17263	0.1146	2.55362	16.3391	47.4853	5.6759	49.2477	414.465	88.8061	144.765	44.2139	116.144	237.718	103.284	164	66.6667	9.88	316	69.1909	110.473	-73.6256	-104.75	0.04	0.08	0.29	69.19	606.34	1865.67	4.2369	6.4074	7.5314	2.7182	23.8205	73.2944	24.4861	75.3423	2545.45
[truncated: 22 more columns]
