# Supplementary material for: Affective computing of multi-type urban public spaces to analyze emotional quality using ensemble learning-based classification of multi-sensor data
Source: PLoS One. 2022 Jun 3;17(6):e0269176. doi: 10.1371/journal.pone.0269176 (PMC9165821; doi:10.1371/journal.pone.0269176)
Supplement: S3 Table — (XLSX) [file pone.0269176.s003.xlsx]

## Sheet: Sheet1
S6 Table. Feature dataset of 50 physiological signals extracted from all participants.
Sites	Participants	Sections	Valence	Max（uS）	Min（uS）	Mean（uS）	Stddev（uS）	Median（uS）	Kurtosis	Mutual Information	Median F（Hz）	Mean RR (ms):	SDNN (ms):	Mean HR (beats/min):	SD HR (beats/min):	Min HR (beats/min):	Max HR (beats/min):	RMSSD (ms):	NNxx (beats):	pNNxx (%):	RR tri index:	TINN (ms):	DC (ms):	DCmod (ms):	AC (ms):	ACmod (ms):	LF (ms^2):	HF (ms^2):	VLF (log):	LF (log):	HF (log):	LF (%):	HF (%):	LF (n.u.):	HF (n.u.):	Total power (ms^2):	LF/HF ratio:	SD1 (ms):	SD2 (ms):	SD2/SD1 ratio:	Approximate entropy (ApEn):	Sample entropy (SampEn):	alpha 1:	Mean line length (beats):	Recurrence rate (REC) (%):	Determinism (DET) (%):	Shannon entropy:	Integ.	RMS
JAIST campus	P01	1	1	17.4712	7.94132	10.2337	1.57034	9.95942	4.93488	2.11733	47.2656	787.872	72.1397	76.1545	8.9905	64.1019	119.189	87.6278	81	40.2985	14.4286	398	35.9379	83.889	-38.6877	-82.9495	1444.92	1217.8	4.3983	7.2758	7.1048	52.5834	44.3178	54.1869	45.6692	2747.87	1.1865	62.1171	81.2144	1.30744	0.9056	1.463	0.7884	11.1987	36.5164	97.8091	3.089	0.09719	0.06492
JAIST campus	P01	2	2	14.1821	9.05872	11.225	1.26368	11.2704	2.34372	2.55609	44.1406	675.502	67.9333	88.8228	10.7592	73.9274	167.738	65.7259	61	37.8882	12.4615	314	28.0448	59.7085	-35.2949	-66.313	894.645	972.89	4.7895	6.7964	6.8803	44.9893	48.924	47.8848	52.0728	1988.57	0.9196	46.6243	83.7005	1.79521	0.8598	1.6292	0.957	8.9148	37.3702	98.0338	2.9428	0.08052	0.05938
JAIST campus	P01	3	1	16.6001	9.09769	11.9935	1.59639	12.1373	2.63526	2.48653	46.6736	586.312	78.8898	102.335	21.3297	78.5546	155.642	96.3371	140	48.2759	13.2273	402	46.0012	90.2118	-35.8904	-80.4548	842.07	1881.49	4.1311	6.7359	7.5398	30.0714	67.1904	30.7551	68.718	2800.24	0.4476	68.2385	88.4882	1.29675	1.1371	1.5335	0.8526	10.4371	36.6908	97.8683	3.111	0.10144	0.04739
JAIST campus	P01	4	1	13.0752	8.29473	10.1375	0.90755	10.0035	3.44185	2.34589	14.6545	592.8	109.906	101.215	28.1813	67.2003	219.941	109.346	139	46.4883	13.0435	631	43.563	91.1963	-52.8905	-98.2477	2602.7	1790.44	4.6506	7.8643	7.4902	57.7467	39.7249	59.1194	40.6692	4507.1	1.4537	77.4487	134.995	1.74302	1.0135	1.2715	1.1708	12.1912	33.651	98.9121	3.1365	0.10726	0.04947
JAIST campus	P02	1	2	13.8548	9.53118	11.4765	0.45221	11.4574	7.70384	1.75607	48.1171	724.638	27.664	82.8	3.1823	63.9114	98.8957	16.0332	3	0.838	6.52727	131	10.7035	15.5884	-9.0558	-15.535	642.095	56.6097	5.0803	6.4647	4.0362	74.7032	6.5861	91.8977	8.1021	859.528	11.3425	11.3531	37.4963	3.30274	1.078	1.323	1.5626	12.8937	35.7943	99.0376	3.277	0.04328	0.01645
JAIST campus	P02	2	2	14.9545	10.3706	11.99	1.22421	11.6042	2.10284	2.48598	41.9586	575.019	13.2654	104.344	2.3905	90.6618	120.385	9.1014	0	0	3.73494	62	4.4687	8.9771	-4.0584	-8.8204	104.38	14.6381	3.8014	4.648	2.6836	63.7123	8.9349	87.6649	12.294	163.83	7.1307	6.4461	17.6467	2.73758	1.0906	1.5044	1.2939	13.5155	38.9665	98.6177	3.3879	0.03238	0.01629
JAIST campus	P02	3	-1	17.0985	10.1673	12.1712	2.18883	10.827	1.91264	1.58083	42.9169	546.056	7.945	109.879	1.6063	89.1928	124.095	7.1965	0	0	2.56566	44	2.8363	6.7892	-2.8118	-6.7898	20.5322	7.2217	2.6585	3.022	1.9771	48.8499	17.1817	73.9734	26.0182	42.0311	2.8431	5.09372	10.0269	1.96848	1.2799	1.7554	1.1171	11.0809	32.1461	97.8737	3.2129	0.06672	0.02892
JAIST campus	P02	4	1	14.6482	9.14025	10.6752	0.4537	10.7624	12.5239	1.53802	10.5316	597.904	14.5107	100.351	2.4795	87.0322	110.722	8.4701	0	0	3.62687	88	4.5872	8.0226	-5.1425	-8.2289	306.716	23.4355	3.6638	5.7259	3.1543	83.0827	6.3482	92.8992	7.0982	369.17	13.0877	5.99552	19.6412	3.27597	1.2388	1.4815	1.5645	15.2648	45.3015	99.2239	3.5429	0.05619	0.01645
JAIST campus	P03	1	1	25.0914	14.9797	19.6056	2.80681	19.2068	2.31888	2.57698	49.3378	460.219	106.787	130.373	62.0686	75.7295	229.973	128.632	305	51.3468	21.25	563	56.5418	122.555	-51.3681	-121.239	2329.92	3351.52	6.3409	7.7536	8.1172	37.2276	53.5509	40.9383	58.8886	6258.57	0.6952	91.033	120.643	1.32527	1.0917	0.8284	0.8246	12.7876	31.7057	97.7663	3.3263	0.40647	0.16696
JAIST campus	P03	2	2	25.0603	15.4635	20.1686	2.97065	18.6084	1.62508	2.33714	36.3831	488.977	163.457	122.705	257.175	76.599	228.137	195.234	243	65.4987	16.1739	656	110.319	202.802	-91.9055	-186.443	2879.04	8177.18	5.7347	7.9652	9.0091	25.2549	71.7301	25.9595	73.7312	11399.9	0.3521	138.24	184.886	1.33743	1.0934	0.9693	0.8254	5.1398	9.673	91.6994	2.2749	0.16269	0.08233
JAIST campus	P03	3	1	17.9076	15.4571	16.6806	0.48645	16.712	2.62046	2.47349	26.9531	580.062	112.313	103.437	35.104	85.3242	235.448	112.907	143	31.9196	8.98	543	47.582	84.6754	-42.8334	-83.2509	2231.72	3418.26	5.2175	7.7105	8.1369	38.1397	58.4175	39.3812	60.3192	5851.43	0.6529	79.9266	137.384	1.71887	0.6887	0.4625	0.9364	22.3337	39.1818	99.6915	3.7228	0.20965	0.06148
JAIST campus	P03	4	1	18.3181	14.0232	16.2287	0.88113	16.186	2.33836	2.51585	42.4866	324.69	89.3089	184.791	51.8436	104.397	240	122.765	512	55.4113	12.6712	707	45.6945	119.502	-41.7947	-116.743	2442.99	4391.46	4.7174	7.801	8.3874	35.0989	63.0929	35.6722	64.1235	6960.32	0.5563	86.855	91.6757	1.0555	1.4895	1.3898	0.6467	8.5186	24.8775	95.6519	2.9211	0.33772	0.11178
JAIST campus	P04	1	1	24.8834	24.8793	24.8814	0.00048	24.8814	7.21859	1.80913	40.5182	619.538	52.5348	96.8463	12.0688	78.064	193.112	19.1984	8	2.5974	6.57447	334	9.1206	15.1685	-9.4763	-14.7506	307.137	39.2052	3.3651	5.7273	3.6688	81.8152	10.4435	88.6486	11.3158	375.403	7.8341	13.5974	73.1554	5.38009	0.7575	0.6755	1.7746	41.1388	71.1956	99.9001	3.9249	0.02573	0.03613
JAIST campus	P04	2	2	24.8829	24.8798	24.8818	0.00055	24.8818	4.11073	2.22352	49.5056	602.607	14.5803	99.5674	2.386	88.2742	109.951	11.5101	0	0	4.13462	76	7.1179	10.7672	-9.8297	-13.4642	129.288	24.5372	2.9208	4.862	3.2002	74.9811	14.2305	84.0231	15.9466	172.427	5.269	8.15838	18.9158	2.31857	1.0094	1.705	1.2016	7.542	26.6236	97.0614	2.7276	0.08565	0.0538
JAIST campus	P04	3	0	24.8832	24.8787	24.8815	0.00085	24.8817	6.02115	2.08309	45.7214	575.365	9.5459	104.281	1.7326	97.056	111.049	8.0452	0	0	2.816	48	4.2395	7.9272	-4.9334	-8.39	53.2884	7.9825	1.5759	3.9757	2.0772	80.5639	12.0683	86.9178	13.0201	66.1442	6.6757	5.69694	12.2336	2.1474	1.1567	1.6857	1.2032	9.6667	27.4035	96.9665	3.0199	0.13443	0.0547
JAIST campus	P04	4	1	24.8836	24.8799	24.8817	0.00059	24.8817	3.88179	2.23033	49.2371	620.516	12.0566	96.6937	1.8903	89.8742	107.469	11.1252	0	0	3.44898	58	6.6635	11.4518	-7.7556	-12.4849	39.9132	32.6952	2.9173	3.6867	3.4872	43.6877	35.787	54.7736	44.8682	91.3604	1.2208	7.87851	15.1318	1.92064	1.2087	2.0265	1.0871	6.5729	21.0881	95.1985	2.5821	0.18012	0.07268
JAIST campus	P05	1	1	11.2904	6.0642	8.09274	1.08979	8.03131	3.20674	2.31614	19.7205	676.276	20.6944	88.7212	2.7118	82.0457	96.3391	11.0826	0	0	5.92188	98	7.6705	9.9226	-9.6855	-12.4987	299.536	29.6824	4.0267	5.7022	3.3906	77.7333	7.703	90.9717	9.0148	385.338	10.0914	7.84711	28.2215	3.59642	1.1411	1.4536	1.6224	11.8306	34.7115	99.0362	3.2847	0.09408	0.10248
JAIST campus	P05	2	1	14.7721	6.007	9.56526	2.50279	9.02166	2.11744	2.62616	23.8434	644.393	17.8508	93.1109	2.6212	79.8509	101.437	10.6356	0	0	4.21875	93	7.4926	10.4177	-7.6865	-10.7548	64.2123	26.3499	4.0633	4.1622	3.2715	43.1669	17.7138	70.8823	29.087	148.754	2.4369	7.53452	24.1431	3.20433	1.0155	1.3905	1.5582	17.9356	44.4444	99.4055	3.6472	0.09339	0.04859
JAIST campus	P05	3	-1	11.8363	5.83602	7.73766	1.16588	7.65489	3.54484	2.37649	42.2394	653.228	12.5769	91.8516	1.757	82.2256	104.694	9.9809	0	0	3.64035	65	7.1533	11.0614	-6.8465	-10.9954	87.3617	27.8706	2.6349	4.4701	3.3276	67.6127	21.5702	75.7907	24.1791	129.209	3.1345	7.06612	16.3398	2.31242	1.2019	1.6563	1.2445	11.6378	32.7501	97.9587	3.2666	0.13518	0.04419
JAIST campus	P05	4	0	10.9506	6.24131	7.86992	0.75741	7.84467	3.91674	2.25711	44.9371	656.268	15.1096	91.426	2.1147	81.9784	103.448	11.0505	0	0	3.88182	80	6.4309	11.8448	-6.8703	-11.9368	138.091	27.5191	2.6201	4.9279	3.3149	76.6008	15.2652	82.9195	16.5244	180.274	5.018	7.82334	19.7918	2.52984	1.2671	1.7345	1.2875	13.354	40.4993	98.7366	3.4345	0.12874	0.04123
JAIST campus	P06	1	1	14.4112	8.03856	10.2812	1.26089	10.1037	4.03392	2.38956	46.0663	686.171	42.6001	87.4417	7.3765	74.2942	192.616	24.6277	6	1.7647	8.31707	282	12.9956	17.3675	-15.3648	-19.7942	412.83	336.002	5.781	6.023	5.8171	38.4498	31.2942	55.0739	44.8246	1073.69	1.2287	17.4401	57.7496	3.31131	1.0148	1.0825	1.5737	16.9878	58.2106	99.4981	3.6759	0.19657	0.09678
JAIST campus	P06	2	2	10.417	7.74045	8.92065	0.57363	8.81739	2.5183	2.47875	42.7795	693.384	23.7696	86.5321	2.9542	69.6945	100.033	15.76	2	0.8734	6.57143	128	9.7598	14.9328	-10.5454	-16.279	339.62	65.0793	4.8632	5.8278	4.1756	63.5744	12.1823	83.9052	16.0782	534.21	5.2186	11.1691	31.5945	2.82874	0.9994	1.5414	1.4546	11.942	39.2662	98.759	3.2752	0.20355	0.11689
JAIST campus	P06	3	1	15.6957	7.5631	10.7689	1.99357	10.2249	2.33696	2.56545	44.6167	645.677	16.9594	92.9257	2.4366	79.9148	111.566	14.0708	0	0	5.33333	92	9.7346	15.1366	-8.482	-14.7439	131.905	42.9074	4.0208	4.8821	3.759	57.1803	18.6003	75.4006	24.5272	230.682	3.0742	9.96264	21.834	2.19159	1.2135	1.7314	1.1246	8.8842	24.5404	96.9516	2.9483	0.33675	0.11889
JAIST campus	P06	4	0	12.889	8.62118	10.4483	0.95559	10.3635	2.33129	2.56252	25	670.765	21.1723	89.4501	2.8513	74.5342	106.315	14.3774	3	0.7874	4.89744	127	8.6108	14.4994	-8.8794	-14.9947	412.459	40.1282	3.3039	6.0221	3.6921	85.9576	8.3628	91.1265	8.8657	479.839	10.2785	10.1797	28.1884	2.76907	1.2049	1.5457	1.4129	14.0572	45.263	99.1107	3.4699	0.38675	0.14032
JAIST campus	P07	1	0	24.8846	24.8783	24.8814	0.00066	24.8814	11.0124	1.60621	48.7732	658.504	31.2806	91.1157	5.064	75.4527	128.194	24.259	7	3.125	6.42857	192	10.0522	20.4179	-11.6425	-22.1471	607.816	325.052	4.4172	6.4099	5.784	59.8381	32.0006	65.1533	34.8431	1015.77	1.8699	17.1922	40.8601	2.37667	1.0638	1.4043	1.4772	18.0027	57.9775	99.1645	3.6369	0.12898	0.08083
JAIST campus	P07	2	-2	24.8837	24.8729	24.8811	0.00083	24.8811	20.315	1.39071	48.4009	675.645	20.3604	88.804	2.7124	78.6988	99.5685	22.8243	4	2.7211	5.48148	120	10.8079	20.9751	-11.2044	-22.0325	57.5698	47.2266	2.5276	4.053	3.855	48.8978	40.1127	54.7183	44.8875	117.735	1.219	16.1952	23.7867	1.46874	0.8258	1.8869	0.8934	11.8338	42.2752	97.6494	3.1603	0.08216	0.06493
JAIST campus	P07	3	2	24.8828	24.877	24.8813	0.00071	24.8814	13.8303	1.68482	36.4807	633.273	14.9183	94.7459	2.2235	82.6446	106.082	15.5573	2	0.8032	4.03226	71	8.0841	14.9367	-8.5183	-16.6839	90.7856	38.7944	2.437	4.5085	3.6583	64.3055	27.4789	69.9753	29.9017	141.179	2.3402	11.023	17.9016	1.62403	1.0238	1.9918	1.0491	8.2893	23.8253	96.0832	2.8459	0.13971	0.07151
JAIST campus	P07	4	1	24.8846	24.8781	24.8813	0.0007	24.8813	9.86682	1.68333	46.3684	697.566	17.9234	86.0134	2.208	80.0641	97.0874	18.5877	0	0	5.625	81	12.3653	20.2685	-11.9453	-21.251	222.514	37.4245	2.3949	5.405	3.6223	82.0247	13.7957	85.4806	14.3769	271.277	5.9457	13.1732	21.6673	1.64481	0.9867	2.2818	1.0929	6.6151	15.4364	94.9736	2.5973	0.13517	0.06685
JAIST campus	P08	1	2	15.6848	11.448	13.4675	0.94973	13.3895	2.30785	2.57819	40.9821	607.135	25.8094	98.8249	4.2629	72.9927	115.459	17.4171	4	1.2658	7.20455	134	13.6934	17.993	-15.2357	-19.1168	308.905	161.815	2.4934	5.733	5.0865	63.9777	33.5138	65.6226	34.3755	482.832	1.909	12.3356	34.373	2.78648	1.0657	1.4587	1.3458	11.6065	35.164	98.675	3.2327	0.12095	0.05219
JAIST campus	P08	2	2	14.881	10.0739	12.0828	1.45593	11.6542	1.8352	2.5785	47.3206	568.518	18.2062	105.538	3.4091	99.1572	114.547	18.1274	1	0.4348	5.92308	89	10.6842	18.7254	-10.5846	-19.9659	93.0992	145.761	2.4597	4.5337	4.982	37.0788	58.0524	38.8912	60.8901	251.085	0.6387	12.8461	22.1125	1.72134	0.979	2.1858	1.1848	6.9499	20.0755	95.2496	2.6588	0.07222	0.04343
JAIST campus	P08	3	0	20.8764	13.5716	15.5603	1.39212	15.1202	6.44642	2.13278	23.4711	591.165	17.0904	101.495	2.9506	91.4774	111.586	15.3878	0	0	5.13235	89	10.0898	17.0273	-7.9634	-15.053	159.161	85.7863	3.3696	5.0699	4.4519	58.0076	31.2656	64.8806	34.9701	274.379	1.8553	10.8966	21.5992	1.9822	1.1609	1.8086	1.2188	6.772	18.8478	95.4195	2.6332	0.11695	0.0481
JAIST campus	P08	4	1	23.9881	15.5728	18.8128	1.70289	18.9147	3.42607	2.43827	17.0685	649.03	29.6653	92.4456	4.3366	74.8877	104.348	18.6899	5	1.5291	7.45455	145	11.9788	17.0963	-13.7608	-18.4074	519.882	104.856	4.3338	6.2536	4.6526	74.1155	14.9485	83.1529	16.7713	701.449	4.958	13.236	39.876	3.01268	1.071	1.5206	1.6283	13.1387	34.2823	98.8247	3.3663	0.21584	0.08847
JAIST campus	P09	1	-1	19.4575	13.539	16.0769	1.33598	15.9124	2.6085	2.59164	43.2221	590.027	15.5681	101.69	2.7012	73.1538	121.261	10.3049	0	0	4.10588	74	6.8287	10.227	-6.7302	-10.8632	159.863	31.8249	2.4582	5.0743	3.4603	78.5904	15.6455	83.3799	16.599	203.413	5.0232	7.29715	20.8041	2.85099	1.1822	1.5593	1.4671	13.3273	38.8253	98.3468	3.4043	0.06857	0.02661
JAIST campus	P09	2	-1	19.828	15.4747	17.9574	1.10187	17.9363	1.88164	2.58144	25	500.798	8.1084	119.809	1.9355	109.649	128.535	5.1792	0	0	2.82	36	3.3031	4.9081	-3.8457	-5.5406	51.2006	5.552	2.4301	3.9358	1.7142	75.0978	8.1433	90.1129	9.7715	68.1787	9.222	3.66877	10.8795	2.96543	1.073	1.5918	1.1751	10.5627	30.3721	98.1799	3.1215	0.046	0.02615
JAIST campus	P09	3	0	21.8196	17.4426	19.6567	0.87341	19.7755	2.77058	2.48898	13.913	486.785	7.5452	123.258	1.9005	107.643	137.363	5.2663	0	0	1.74903	51	3.6487	5.2422	-3.8673	-5.3752	13.3701	3.0825	0.6105	2.593	1.1257	73.0533	16.8425	81.2256	18.7266	18.3018	4.3374	3.72796	10.0096	2.68501	1.2478	1.5879	1.0268	18.6713	50.8674	99.1304	3.6376	0.06983	0.02564
JAIST campus	P09	4	2	22.58	17.9734	19.58	0.89574	19.42	3.6862	2.40777	47.583	534.357	12.4976	112.284	2.6351	99.6636	122.831	6.5838	0	0	3.44	69	4.5469	6.6792	-5.3257	-7.2272	121.539	15.9602	2.0179	4.8002	2.7701	83.7965	11.004	88.3804	11.6059	145.04	7.6151	4.66094	17.0404	3.656	1.1307	1.3067	1.5662	16.5678	44.1264	99.0973	3.5634	0.07225	0.02545
The residential area in Yokaichi	P01	1	0	14.3687	10.9277	11.9252	0.88852	11.5878	2.62132	2.41048	43.1519	351.987	109.346	170.461	112.342	76.3553	240	146.225	322	63.7624	15.8125	752	58.3388	144.078	-56.4247	-137.401	873.559	1889.59	4.1035	6.7726	7.5441	30.9295	66.9033	31.6072	68.3691	2824.35	0.4623	103.5	115.046	1.11156	1.2822	1.7057	0.6925	9.7015	31.4871	96.4462	3.0565	0.02972	0.01468
The residential area in Yokaichi	P01	2	-1	11.7744	9.71013	10.5127	0.5977	10.423	1.68506	2.531	45.3247	308.976	121.736	194.19	3471.05	36.6815	240	85.6769	312	37.6357	10.375	993	44.2511	78.9956	-39.5505	-74.0964	1673.69	1125.13	5.1207	7.4228	7.0257	56.3333	37.8698	59.6978	40.1316	2971.05	1.4876	60.6197	160.993	2.65579	1.0657	0.8149	1.0951	62.8183	73.9718	99.7333	4.5877	0.05976	0.0225
The residential area in Yokaichi	P01	3	2	13.3961	11.2862	11.7753	0.35846	11.8615	4.65936	2.01641	49.353	301.372	125.767	199.09	3926.34	36.4312	240	95.1609	314	34.5435	10.8333	1121	49.2994	74.2793	-41.2972	-68.8205	2848.15	1714.94	5.5316	7.9544	7.4471	58.9757	35.5107	62.2302	37.4703	4829.36	1.6608	67.3266	164.446	2.44251	0.9943	0.6842	1.0132	62.6426	74.7171	99.7441	4.7287	0.06055	0.01976
The residential area in Yokaichi	P01	4	-1	24.6928	7.19554	12.7912	4.37984	11.6828	3.28902	2.33117	34.5245	374.805	122.561	160.083	2348.99	70.8048	240	150.004	390	51.9308	12.129	812	75.4649	142.026	-70.0478	-129.981	5261.16	6862.18	5.9387	8.5681	8.8338	42.0418	54.8355	43.3564	56.5502	12514.1	0.7667	106.14	136.942	1.2902	1.1163	0.9399	0.7613	30.9859	40.8898	99.3825	3.9672	0.07375	0.02293
The residential area in Yokaichi	P02	1	0	5.24427	4.07209	4.46564	0.2522	4.40655	2.9813	2.34265	24.9084	654.63	20.9949	91.6549	2.9851	66.7111	105.597	18.6102	4	1.6529	5.0625	102	8.89	16.3321	-10.6761	-17.4428	202.179	75.5508	3.6843	5.3092	4.3248	63.6325	23.7783	72.7498	27.1853	317.729	2.6761	13.1867	26.6657	2.02216	0.928	1.4683	1.2106	19.4767	38.6369	98.875	3.2581	0.08467	0.04368
The residential area in Yokaichi	P02	2	0	6.28487	3.01721	4.34594	0.86983	4.29362	1.72111	2.46524	46.8903	464.058	80.463	129.294	30.4168	89.5258	240	85.3192	166	32.3587	10.4898	394	41.3369	73.2701	-41.2955	-71.3257	1820.84	1271.52	5.4023	7.5071	7.148	54.9287	38.3577	58.8698	41.1099	3314.91	1.432	60.3889	96.457	1.59726	0.7658	0.4828	0.9033	16.6901	31.7977	99.0801	3.5423	0.16399	0.12202
The residential area in Yokaichi	P02	3	1	6.30889	2.67695	4.32106	1.19022	4.50359	1.35075	2.41699	40.9332	562.651	111.443	106.638	174.966	50.4498	178.359	148.205	298	66.8161	15.4138	792	48.2718	131.148	-44.2024	-129.094	919.205	1568.95	4.6071	6.8235	7.3582	35.491	60.578	36.9193	63.0159	2589.97	0.5859	104.915	117.793	1.12275	1.1468	1.3895	0.587	16.4649	48.4904	99.2927	3.6253	0.15033	0.0617
The residential area in Yokaichi	P02	4	0	7.56104	2.67996	4.48369	1.4756	4.08484	2.20851	2.55165	11.1847	552.023	55.6357	108.691	15.5744	87.3871	204.708	61.7452	58	12.5813	3.98276	433	16.5054	37.7345	-19.1245	-39.4492	76.6276	43.8141	2.2666	4.339	3.78	58.9013	33.6786	63.6189	36.376	130.095	1.7489	43.708	65.501	1.4986	0.6451	0.3463	0.8393	65.4884	69.0223	99.9619	3.9044	0.14508	0.06642
The residential area in Yokaichi	P03	1	1	17.5713	14.6265	15.821	0.65214	15.7019	2.25852	2.51374	43.985	724.787	62.1266	82.7829	11.8903	71.8555	182.191	28.339	14	4.9822	8.54546	378	19.7412	24.6187	-17.2337	-22.4701	427.569	96.4274	3.3537	6.0581	4.5688	77.3224	17.4381	81.541	18.3895	552.97	4.4341	20.0745	85.6813	4.26816	0.856	0.8423	1.7842	41.6747	74.041	99.8405	3.7624	0.01289	0.00547
The residential area in Yokaichi	P03	2	1	18.5971	16.3079	17.5471	0.55489	17.4821	2.1996	2.63428	25	478.96	108.406	125.272	40.067	74.987	232.558	140.732	379	60.1587	23.3704	557	60.6916	138.716	-59.6597	-138.743	3426.45	2782.94	6.0474	8.1393	7.9313	51.5514	41.8698	55.0553	44.7156	6646.66	1.2312	99.592	116.557	1.17034	1.2861	1.2818	0.7357	9.5544	20.0561	96.2162	2.9416	0.02063	0.0067
The residential area in Yokaichi	P03	3	1	17.4531	13.0116	14.8512	1.21508	14.8103	1.77839	2.64608	49.3591	498.246	115.886	120.422	47.0344	95.2986	231.125	136.186	419	64.7604	19.0588	487	63.4697	135.123	-59.4835	-126.857	2216.55	3940.9	4.718	7.7037	8.2792	35.285	62.7347	35.9251	63.8729	6281.86	0.5624	96.3724	132.696	1.37691	1.3714	1.6054	0.8303	7.5916	18.3439	96.5902	2.7777	0.022	0.00599
The residential area in Yokaichi	P03	4	0	19.5391	14.7705	17.006	1.21335	16.6559	2.21087	2.58522	45.8374	502.265	108.079	119.459	39.408	71.4858	229.991	120.492	318	49.7653	17.7778	486	59.373	108.052	-55.2305	-105.511	1065.97	1580.62	5.9409	6.9716	7.3656	35.2065	52.2041	40.2635	59.7028	3027.77	0.6744	85.2674	126.976	1.48915	1.1549	0.8921	0.8736	13.6097	23.2991	98.2645	3.2274	0.02173	0.00588
The residential area in Yokaichi	P04	1	0	12.4556	6.93283	9.6634	1.53875	10.3948	1.84017	2.29117	34.0027	672.167	56.8642	89.2636	10.5477	63.4921	171.429	70.1773	77	29.5019	7.08108	391	25.1705	59.3128	-16.6855	-55.9831	434.231	349.163	3.3256	6.0736	5.8555	53.4168	42.9522	55.3093	44.4739	812.911	1.2436	49.7186	63.2033	1.27122	1.0498	1.5424	0.7072	14.0691	46.4685	98.5745	3.3392	0.10935	0.09545
The residential area in Yokaichi	P04	2	1	13.746	10.0688	11.5324	0.74032	11.497	3.36769	2.44897	47.5861	627.204	35.5747	95.6627	6.5143	85.9845	150.168	31.1169	31	7.561	7.21053	238	13.8369	28.1827	-12.9654	-28.6132	740.045	281.445	3.8369	6.6067	5.6399	69.2635	26.3415	72.4068	27.5369	1068.45	2.6294	22.0299	45.2946	2.05606	1.195	1.4547	1.0073	14.8938	53.6967	99.2048	3.5271	0.11795	0.05381
The residential area in Yokaichi	P04	3	2	14.9551	9.66397	11.1335	0.96483	10.9167	4.52571	2.28934	40.4938	518.241	53.875	115.776	14.7714	76.9625	240	68.7327	127	23.6059	7.81159	487	24.6295	56.2839	-21.7756	-54.1529	402.572	300.973	5.3316	5.9979	5.707	44.2137	33.0553	57.2042	42.7674	910.514	1.3376	48.6466	58.7265	1.20721	1.0107	0.9431	0.7274	24.1027	48.1417	98.9204	3.6996	0.29856	0.14561
The residential area in Yokaichi	P04	4	2	12.6776	8.27133	10.4149	1.05777	10.2626	2.04896	2.60834	45.8801	471.627	117.784	127.219	52.2585	78.8347	223.797	130.552	337	58.8133	24.9565	617	65.1867	127.004	-54.9157	-122.931	4431.88	4653.43	6.8735	8.3966	8.4454	44.0692	46.2723	48.7538	51.1911	10056.6	0.9524	92.395	138.435	1.49829	1.3098	1.5827	0.8338	8.8184	21.8084	96.3946	2.9484	0.24326	0.10849
The residential area in Yokaichi	P05	1	1	14.7665	11.6804	13.6638	0.67969	13.7662	3.70566	2.41402	47.6807	484.351	127.217	123.877	44.2565	82.999	217.719	188.228	243	72.3214	22.4667	645	61.2248	180.551	-57.2134	-181.019	2287.77	3637.33	5.4469	7.7353	8.199	37.0765	58.9479	38.5252	61.2512	6170.4	0.629	133.296	121.127	0.908705	1.102	1.3706	0.4621	6.3906	16.6642	94.1767	2.5411	0.05946	0.04268
The residential area in Yokaichi	P05	2	2	17.9202	12.1143	14.8745	0.95618	14.6314	4.86327	2.04155	39.8285	464.903	123.751	129.059	47.1907	81.3557	202.361	167.996	357	67.4858	22.0833	655	70.1895	166.15	-70.1762	-160.077	2401.83	4830.12	5.5701	7.784	8.4826	31.8779	64.1069	33.0284	66.4205	7534.47	0.4973	118.903	128.539	1.08103	1.2047	1.2549	0.7334	7.7419	17.5279	95.8426	2.7668	0.1398	0.06715
The residential area in Yokaichi	P05	3	1	22.0613	16.658	18.8081	1.04536	18.6985	3.31887	2.42071	36.6943	380.096	145.378	157.855	890.646	95.5414	303.951	185.824	520	75.4717	31.3636	768	93.6593	195.996	-86.9298	-184.316	2994.67	4415.16	4.7099	8.0046	8.3928	39.7997	58.6782	40.3958	59.5572	7524.37	0.6783	131.493	158.211	1.20319	1.4809	1.7458	0.6625	5.2398	10.1216	90.9757	2.3035	0.12683	0.04636
The residential area in Yokaichi	P05	4	0	24.9393	18.0096	24.2035	1.11387	24.8721	7.18703	1.41648	22.3816	334.389	121.116	179.432	3399.6	46.0299	240	107.028	377	44.881	17.5208	733	48.0144	96.4299	-49.8146	-94.9571	20271.7	9947.46	8.6968	9.917	9.2051	55.9878	27.4737	67.0719	32.9127	36207.3	2.0379	75.7251	153.487	2.02689	1.1764	0.8938	1.0559	19.8574	46.0701	98.4441	3.6122	0.2732	0.15281
The residential area in Yokaichi	P06	1	0	6.21569	3.43907	4.53202	0.92202	4.15787	1.44993	2.23952	41.449	336.318	116.046	178.403	510.761	56.6842	240	138.256	242	54.6275	14.3226	763	68.7775	131.694	-52.8783	-123.198	1688.58	2368.5	6.3152	7.4316	7.77	36.5401	51.2535	41.5061	58.2191	4621.16	0.7129	97.8723	131.779	1.34644	1.0863	1.078	0.7018	12.627	37.7286	97.7729	3.3045	0.37751	0.40504
The residential area in Yokaichi	P06	2	0	16.9047	4.49868	6.91758	3.69391	5.11467	4.07841	1.69498	41.1652	332.189	150.072	180.62	530.107	35.9692	240	138.846	301	43.3718	14.7872	1238	62.5159	107.518	-65.7963	-109.351	7311.99	3790.98	6.6593	8.8973	8.2404	61.4941	31.8822	65.8111	34.1205	11890.6	1.9288	98.2519	186.479	1.89797	1.0194	0.6901	1.1289	25.1515	58.179	99.306	3.9298	1.76655	0.8249
The residential area in Yokaichi	P06	3	0	11.3647	4.12261	6.92424	1.80145	6.81943	1.89066	2.49676	38.0432	614.611	99.34	97.6228	22.9205	79.0722	240	99.8027	68	17.6623	7.42308	531	31.2492	63.1297	-27.9131	-62.9414	2305.84	373.73	6.6688	7.7432	5.9235	66.4913	10.7769	86.0246	13.9428	3467.88	6.1698	70.6631	121.553	1.72018	0.4293	0.2587	0.9961	44.1725	48.2927	99.2366	3.9758	0.27482	0.19423
The residential area in Yokaichi	P06	4	0	10.9786	4.71369	8.83579	1.41031	9.22941	3.85797	2.43649	37.9913	579.344	21.335	103.565	4.4029	86.5163	133.247	11.9587	5	1.199	3.90654	169	6.7968	9.8831	-5.6202	-8.9617	45.3629	16.4317	3.4122	3.8147	2.7992	49.1948	17.8197	73.3079	26.5541	92.2109	2.7607	8.46635	28.9623	3.42087	1.0261	1.0442	1.5018	35.7242	69.006	99.6517	4.2265	0.67871	0.35245
The residential area in Yokaichi	P07	1	1	24.9341	21.1366	23.7304	1.31031	24.3718	1.95537	2.18098	48.6572	533.99	104.044	112.362	38.377	71.0227	231.392	81.9169	87	31.6364	13.8	444	37.7174	69.578	-32.6113	-69.9132	3919.92	1708.09	6.8203	8.2738	7.4431	59.8885	26.0962	69.6365	30.3439	6545.37	2.2949	58.0296	135.482	2.33469	0.6957	0.5539	1.0867	15.6051	39.7481	99.0189	3.4263	0.06585	0.05859
The residential area in Yokaichi	P07	2	0	25.0166	16.4698	22.4241	2.31616	23.2455	2.56373	2.45296	44.6747	576.024	18.61	104.162	3.2827	87.4253	116.166	12.7272	1	0.241	4.57143	103	7.8381	12.8395	-6.8778	-12.1112	333.351	107.367	3.3694	5.8092	4.6762	70.9401	22.8486	75.6168	24.3548	469.905	3.1048	9.01038	24.7558	2.74748	1.1564	1.4889	1.2803	11.2784	35.3736	98.7405	3.2431	0.05456	0.01977
The residential area in Yokaichi	P07	3	1	19.9678	15.4149	17.2617	1.04235	17.3136	2.38717	2.5475	43.8873	588.319	14.5448	101.986	2.5099	93.633	113.186	11.6633	0	0	4.69893	70	6.9392	11.3562	-7.3977	-12.4546	107.531	50.5716	2.3987	4.6778	3.9234	63.5479	29.8865	67.9701	31.9663	169.212	2.1263	8.25669	18.8587	2.28405	1.2851	1.8202	1.2443	8.3015	24.4847	96.8742	2.8919	0.05485	0.01854
The residential area in Yokaichi	P07	4	0	21.9357	14.9826	17.1298	1.1453	16.8695	4.61624	2.13073	47.2137	563.549	24.0786	106.468	5.1512	87.7963	140.544	12.0086	3	0.6637	5.2069	178	6.5288	10.0897	-7.0021	-10.8345	209.332	54.5261	3.6688	5.3439	3.9987	69.0561	17.9876	79.3142	20.6596	303.132	3.8391	8.50086	33.0002	3.88198	1.07	1.172	1.4707	35.0845	68.016	99.7449	4.3893	0.05862	0.02007
The residential area in Yokaichi	P08	1	1	25.2311	15.8365	20.0573	2.1125	20.1088	2.72891	2.51738	20.9381	640.578	40.9789	93.6654	7.2574	74.0741	149.957	46.4358	47	16.041	7.53846	288	20.0544	42.6364	-22.9493	-43.6787	830.437	578.212	4.5099	6.722	6.3599	55.3548	38.5421	58.9258	41.0286	1500.21	1.4362	32.8913	47.8218	1.45393	1.0228	1.314	0.9907	12.302	40.1576	97.9091	3.2021	0.04497	0.02147
The residential area in Yokaichi	P08	2	0	23.4199	6.74098	14.4231	4.68481	15.3693	1.44681	2.52441	31.9672	570.838	85.5733	105.109	24.1401	77.8008	213.523	81.7698	139	28.6598	12.7895	407	39.767	71.8696	-36.2572	-70.4518	1934.94	1648.1	4.7226	7.5678	7.4074	52.0738	44.3543	53.6991	45.7386	3715.76	1.174	57.8797	106.317	1.83687	1.0496	1.0607	1.111	18.9178	45.8052	99.3993	3.6089	0.07958	0.02644
The residential area in Yokaichi	P08	3	1	13.7472	5.93701	10.0699	2.14011	10.3625	1.68834	2.61738	39.505	586.368	56.5191	102.325	12.803	81.0154	222.717	54.5283	92	18.2903	6.37975	336	18.4086	45.3624	-18.1532	-43.9751	1240.53	826.539	5.6973	7.1233	6.7172	52.3811	34.9003	59.9227	39.9251	2368.29	1.5009	38.5957	69.9755	1.81304	0.8568	0.7958	1.0563	41.3487	62.3267	99.8546	4.335	0.07812	0.02305
The residential area in Yokaichi	P08	4	1	13.1682	6.98615	9.47237	1.22499	9.35114	2.95702	2.473	44.9371	527.031	93.1401	113.845	32.6255	84.0454	240	92.9732	172	30.9353	12.1087	396	40.7198	78.9148	-34.5836	-76.1086	2197.79	2577.4	5.9336	7.6952	7.8545	42.6427	50.0082	46.0131	53.9606	5153.96	0.8527	65.8012	114.229	1.73598	0.9356	0.7037	0.9915	14.5396	35.9762	98.8615	3.1738	0.08694	0.02601
The residential area in Yokaichi	P09	1	0	6.7107	3.43703	5.45833	0.88115	5.68795	3.14221	2.44937	42.6636	538.005	108.86	111.523	33.6147	77.1277	218.341	130.711	103	32.1875	10.3548	436	73.5541	119.963	-63.4081	-106.983	1107.04	1933.77	3.5281	7.0094	7.5672	35.9799	62.8497	36.3827	63.5532	3076.82	0.5725	92.5716	123.29	1.33183	0.5915	0.3448	0.7506	25.9011	24.8089	99.7433	3.8819	0.03117	0.01628
The residential area in Yokaichi	P09	2	0	11.2368	4.10842	8.45023	1.10409	8.38232	3.65511	2.19955	21.9299	452.364	104.556	132.637	47.2915	87.0986	240	120.979	246	43.8503	12.2174	449	63.9203	112.475	-65.0866	-109.737	2747.67	1909.32	5.2941	7.9185	7.5545	56.522	39.2763	58.9366	40.9542	4861.25	1.4391	85.6216	120.637	1.40896	0.8592	0.4077	0.7767	22.7299	25.4911	98.4375	3.5037	0.04547	0.01594
The residential area in Yokaichi	P09	3	1	11.6394	7.14824	8.89536	0.80934	8.74615	4.40385	2.30639	36.6943	500.969	113.52	119.768	43.9902	95.4654	219.78	127.109	220	40.6654	14.2632	417	61.0448	113.377	-61.8408	-113.541	1123.29	1741.84	3.581	7.024	7.4627	38.6118	59.8737	39.0944	60.622	2909.19	0.6449	89.9631	133.09	1.47939	0.8317	0.4164	0.9147	11.4899	20.7435	98.5406	3.1489	0.04794	0.01668
The residential area in Yokaichi	P09	4	1	13.0041	8.14616	10.4996	1.14972	10.3848	2.57708	2.59428	38.501	564.939	39.1385	106.206	10.2201	93.1099	183.224	24.1462	23	4.7521	5.05208	265	12.0038	17.796	-11.2916	-16.6979	452.764	741.513	4.8122	6.1154	6.6087	34.3476	56.2527	37.8824	62.0418	1318.18	0.6106	17.0916	52.6954	3.08311	0.8209	0.7708	1.4602	35.1213	68.3453	99.8386	4.0764	0.05661	0.0256
Kenroku-en	P01	1	0	8.90242	6.9666	8.00709	0.58089	8.02007	1.76243	2.60757	49.2035	501.675	123.345	119.6	40.5076	80.429	211.193	159.209	225	63.2022	19.8333	728	72.3106	153.101	-60.9321	-148.249	4171.07	6375.57	5.8909	8.3359	8.7602	38.1433	58.3028	39.4482	60.2973	10935.3	0.6542	112.737	133.271	1.18214	1.0816	1.5189	0.7006	7.3219	17.7616	95.1743	2.6855	0.08266	0.1138
Kenroku-en	P01	2	1	8.06753	7.29023	7.66307	0.21132	7.62609	1.89281	2.65223	16.5405	492.498	145.702	121.828	61.5037	77.6598	207.972	197.071	140	69.3069	20.3	606	68.1257	180.667	-72.517	-189.867	3223.34	5764.43	6.0088	8.0782	8.6595	34.2236	61.2035	35.7692	63.9676	9418.46	0.5592	139.707	150.193	1.07506	0.8858	1.6883	0.6421	8.5629	25.0717	96.7359	2.8864	0.00892	0.06957
Kenroku-en	P01	3	1	8.08349	7.15168	7.50331	0.26511	7.40436	2.1779	2.56866	49.1577	471.095	145.612	127.363	57.9156	83.091	214.823	208.2	229	73.1629	34.8889	696	87.2686	213.342	-78.9676	-212.488	4565.8	7272.28	5.8785	8.4263	8.8918	37.3589	59.5044	38.484	61.2963	12221.4	0.6278	147.456	144.099	0.977237	1.139	2.0923	0.5687	5.9863	14.1123	93.2054	2.4394	0.02453	0.10042
Kenroku-en	P01	4	2	10.6267	7.31974	9.76378	0.95818	10.174	3.96862	1.8502	42.2119	402.693	137.571	148.997	72.6618	81.9224	233.827	178.341	265	75.4986	27.0769	711	81.8851	178.684	-76.8787	-179.862	5249.44	6098.76	6.1842	8.5659	8.7158	44.1698	51.3162	46.0491	53.4995	11884.7	0.8607	126.289	146.785	1.16229	1.2479	1.8349	0.7012	5.7294	13.5131	91.8984	2.4055	0.39713	0.37669
Kenroku-en	P02	1	1	13.5188	3.65654	5.70771	2.51796	4.265	4.14367	1.88516	30.8227	476.474	128.907	125.925	48.1656	66.1791	201.816	174.023	394	70.3571	21.5769	621	69.5769	174.837	-61.3793	-166.826	2852.19	4133.42	5.6085	7.9558	8.3269	39.2842	56.931	40.8175	59.153	7260.41	0.69	123.163	134.533	1.09232	1.3438	1.8023	0.6653	6.6307	15.6047	93.8799	2.606	0.082	0.03223
Kenroku-en	P02	2	0	16.4188	5.33577	7.67004	2.69819	6.32691	4.13369	2.05177	21.0815	376.289	123.257	159.452	77.3622	93.0521	240	160.614	266	66.3342	18.2727	538	67.4237	154.99	-68.6165	-155.635	3264.75	4525.53	6.5931	8.0909	8.4175	38.3032	53.0952	41.8911	58.0687	8523.42	0.7214	113.713	131.484	1.15628	1.1819	1.6285	0.6912	8.9265	20.9972	96.6698	2.9354	0.04317	0.02387
Kenroku-en	P02	3	0	15.0944	9.57569	11.7903	1.7094	10.9769	1.61268	2.38638	44.4977	465.182	130.497	128.982	51.7586	80.5369	203.114	163.363	328	69.7872	23.55	589	68.2774	155.688	-67.2264	-160.438	2776	6555.66	6.8004	7.9288	8.7881	27.1249	64.057	29.7345	70.2196	10234.1	0.4235	115.638	143.583	1.24165	1.2547	1.3355	0.7682	7.8254	16.5214	93.8237	2.7492	0.06104	0.02356
Kenroku-en	P02	4	2	13.5367	8.15408	9.88106	1.12575	9.7286	5.10103	2.30182	37.2681	448.167	131.451	133.879	172.507	75.1691	240	148.434	280	58.4551	32	668	87.6772	145.185	-76.9845	-142.616	2742.18	3746.85	6.1977	7.9165	8.2287	39.1973	53.5583	42.1599	57.6062	6995.84	0.7319	105.069	153.575	1.46167	1.2081	1.5145	0.9076	8.6025	17.7451	95.3208	2.7836	0.07427	0.03475
Kenroku-en	P04	1	1	25.6794	5.69697	12.4158	5.39039	9.98151	2.35222	2.34852	25	460.959	167.932	130.163	79.5071	78.0945	213.144	223.438	294	79.0323	33.9091	856	107.881	227.366	-92.6098	-219.595	4260.84	10556.4	6.5194	8.3572	9.2645	27.4607	68.0346	28.7158	71.1442	15516.2	0.4036	158.207	177.515	1.12204	1.1668	1.9523	0.6501	5.5177	13.217	92.3824	2.355	0.08054	0.06469
Kenroku-en	P04	2	0	23.4689	21.1278	22.5261	0.52506	22.7103	3.21546	2.30188	3.69873	531.668	231.601	112.852	387.905	54.8446	204.778	297.318	201	80.0797	36	1108	133.456	293.38	-133.273	-299.763	24179.8	38260.7	6.4216	10.0933	10.5522	38.2826	60.576	38.659	61.1716	63161.4	0.632	210.661	250.597	1.18958	1.0185	1.7756	0.8133	7.8799	18.5405	95.8714	2.7683	0.04484	0.03545
Kenroku-en	P04	3	1	22.7099	14.9133	18.3256	2.20245	18.1815	1.77221	2.58057	35.2112	431.651	145.613	139.001	70.6876	87.8178	217.155	195.506	310	75.7946	31.5385	707	83.5898	195.34	-84.0397	-196.831	4048.85	6222.93	6.437	8.3062	8.736	36.959	56.8046	39.1934	60.2388	10955	0.6506	138.413	151.951	1.09781	1.2576	1.9561	0.701	7.1498	19.5932	94.8581	2.7128	0.12051	0.13339
Kenroku-en	P04	4	0	14.9466	10.7167	12.1783	1.1682	11.6975	2.11514	2.45112	41.9708	489.549	170.284	122.562	1197.18	70.5208	193.924	200.373	219	74.2373	29.6	969	86.2243	185.729	-83.4246	-189.113	19811.1	18540.6	7.2305	9.894	9.8277	49.8167	46.6219	51.6088	48.2991	39768	1.0685	141.926	194.748	1.37218	1.1388	1.8431	0.829	10.2676	35.6566	97.1876	3.0791	0.27903	0.24999
Kenroku-en	P05	1	1	3.15348	1.8653	2.53824	0.34864	2.64844	1.95046	2.52348	43.161	625.678	15.7398	95.896	2.4289	64.8298	117.371	7.7108	0	0	4.51613	70	4.4814	7.9385	-4.1331	-7.8086	95.3087	10.2917	4.2664	4.5571	2.3313	53.8836	5.8185	90.2424	9.7446	176.879	9.2607	5.46216	21.619	3.95795	0.9929	1.2704	1.5391	12.5732	35.3672	99.1376	3.284	0.02673	0.01807
Kenroku-en	P05	2	1	5.79724	2.81365	3.97398	0.85414	3.75344	1.9327	2.59511	39.8499	528.045	8.2493	113.627	1.7839	105.69	124.865	4.2493	0	0	2.47368	35	2.3586	4.1502	-1.5642	-4.2613	52.803	3.5154	3.0655	3.9666	1.2571	67.8901	4.5198	93.7356	6.2405	77.7772	15.0206	3.01321	11.2782	3.74293	0.8638	1.3084	1.4328	12.8983	37.5456	99.069	3.2949	0.01949	0.02006
Kenroku-en	P05	3	1	7.56356	5.45284	6.75277	0.46441	6.83153	3.23757	2.46637	32.0618	568.56	26.5778	105.53	5.8814	96.1089	142.951	8.0628	0	0	4.19355	142	4.4179	6.8266	-4.562	-7.0378	430.306	38.4002	4.4653	6.0645	3.6481	77.4361	6.9103	91.799	8.1921	555.692	11.2058	5.71249	37.2128	6.51429	0.7352	0.7542	1.8878	43.2096	73.9893	99.9271	4.2831	0.04499	0.03543
Kenroku-en	P05	4	1	9.33255	7.24875	8.04166	0.42295	8.00274	3.35723	2.44168	35.022	622.385	71.6214	96.4033	16.4003	75.662	222.057	58.7725	32	14.1593	7.09375	345	19.7179	40.3404	-22.1349	-39.5984	133.718	35.1021	4.7413	4.8957	3.5583	47.1452	12.376	79.1022	20.765	283.63	3.8094	41.6564	91.5902	2.19871	0.4342	0.3931	0.8189	71.6	70.861	99.9287	4.5606	0.07923	0.06555
Kenroku-en	P06	1	1	19.9881	14.3552	18.0004	1.20959	18.2477	4.33098	2.37878	45.5627	527.99	117.826	113.639	38.4814	80	198.085	153.922	198	54.5455	14.56	611	66.1514	150.368	-55.5677	-140.233	1722.22	3854.41	5.2756	7.4514	8.257	29.7956	66.6841	30.8386	69.0185	5780.11	0.4468	108.99	125.776	1.15401	0.9511	0.994	0.7505	11.3338	26.417	97.5009	3.1655	0.9626	0.63777
Kenroku-en	P06	2	1	22.6068	17.7775	20.4472	1.48707	20.5538	2.00964	2.43264	47.4121	395.684	83.1081	151.636	42.9493	114.504	232.108	98.9326	147	53.0686	8.96774	315	60.0635	105.984	-52.2611	-98.6985	1085.86	926.175	4.6005	6.9901	6.8311	51.2512	43.7144	53.7778	45.8694	2118.7	1.1724	70.0828	94.5366	1.34893	0.891	0.9618	0.652	7.6663	17.7333	96.3061	2.7458	0.9849	0.91393
Kenroku-en	P06	3	0	22.2285	17.8388	20.0447	1.14044	19.9478	2.08341	2.59734	46.7651	478.631	39.3458	125.358	14.277	105.197	240	23.3131	17	5	4.94203	262	12.7449	17.5967	-10.8428	-15.9302	270.389	251.07	2.8094	5.5999	5.5257	50.2006	46.6139	51.797	48.0962	538.616	1.0769	16.511	52.8125	3.19863	0.6107	0.5695	1.1873	29.308	61.8087	99.7182	4.1473	0.03685	0.02745
Kenroku-en	P06	4	0	21.2606	18.0949	19.1713	0.64533	18.9675	3.42537	2.3545	43.3472	535.602	19.1302	112.023	4.2376	95.0872	126.791	11.8776	1	0.3413	4.38806	135	6.553	9.9273	-7.1035	-10.4835	112.299	37.5511	2.5692	4.7212	3.6257	68.9134	23.0436	74.9153	25.0505	162.957	2.9906	8.4132	25.7294	3.05822	1.0233	1.2355	1.4958	20.3413	60.9935	99.6084	3.8287	0.03645	0.02448
Kenroku-en	P08	1	0	14.3794	11.3058	12.8724	0.61968	12.9026	2.43965	2.50433	49.1242	594.608	59.5484	100.907	13.6971	75.3485	186.705	55.1128	54	16.4134	10	307	35.0492	47.087	-40.2455	-49.2663	441.41	199.391	4.0055	6.09	5.2953	63.4167	28.6461	68.8465	31.0989	696.048	2.2138	39.0301	74.7408	1.91495	0.8091	0.877	1.0331	24.7776	51.8493	99.2476	3.7133	0.21155	0.25683
Kenroku-en	P08	2	1	12.3261	9.33822	10.5428	0.73821	10.263	2.08943	2.51803	45.8252	444.61	116.823	134.95	55.5368	95.7396	226.672	136.447	137	54.5817	11.4545	466	78.9472	142.82	-85.0036	-144.383	1601.99	4773.14	5.486	7.379	8.4708	24.1592	71.9828	25.0715	74.7009	6630.95	0.3356	96.6761	133.897	1.385	1.0199	1.2609	1.0151	5.2666	11.9223	92.6136	2.2832	0.02232	0.01868
Kenroku-en	P08	3	1	12.6124	7.89033	8.86061	0.97896	8.59122	7.12811	2.05071	16.4795	467.152	103.752	128.438	44.5404	100.318	225.989	110.638	179	50.7082	17.7	404	47.6757	100.056	-44.0809	-100.161	2259.9	2147.9	5.7166	7.7231	7.6722	47.9022	45.5282	51.2	48.6626	4717.73	1.0521	78.3449	123.676	1.57861	1.0453	1.2328	0.7845	9.5199	19.7975	97.4453	3.0291	0.03641	0.02008
Kenroku-en	P08	4	0	12.9918	4.69502	6.9043	2.42076	5.36459	2.49644	2.08313	36.6089	564.431	71.3156	106.302	15.3663	82.4289	183.933	70.1815	74	27.0073	8.08823	387	41.5472	62.8153	-36.0705	-65.2138	1730.41	1536.16	3.7044	7.4561	7.337	52.2768	46.4085	52.9264	46.9852	3310.08	1.1264	49.7166	87.9562	1.76915	0.8568	0.9397	1.1274	10.2884	33.176	98.1767	3.0106	0.0543	0.04778
Kenroku-en	P09	1	1	7.79605	2.94282	5.80036	1.2318	5.84427	3.29163	2.17573	36.9568	564.241	14.2121	106.338	2.6994	82.5991	118.413	9.3685	0	0	4.64179	73	5.949	9.3925	-7.4363	-10.867	81.2559	6.2777	4.2219	4.3976	1.837	52.1754	4.031	92.7877	7.1687	155.736	12.9435	6.63526	19.0013	2.86368	1.1127	1.5942	1.2519	12.2433	33.6235	98.4543	3.2595	0.02528	0.01269
Kenroku-en	P09	2	1	7.68678	6.19194	6.83397	0.3603	6.84609	2.17952	2.54333	44.9646	564.241	14.2121	106.338	2.6994	82.5991	118.413	9.3685	0	0	4.64179	73	5.949	9.3925	-7.4363	-10.867	81.2559	6.2777	4.2219	4.3976	1.837	52.1754	4.031	92.7877	7.1687	155.736	12.9435	6.63526	19.0013	2.86368	1.1127	1.5942	1.2519	12.2433	33.6235	98.4543	3.2595	0.016	0.0144
Kenroku-en	P09	3	1	6.88465	5.51498	6.23524	0.33254	6.20946	2.70262	2.55042	49.4446	542.57	9.7183	110.585	1.9763	103.471	115.141	8.5488	0	0	3.35	46	6.3823	8.7845	-7.9836	-10.0652	32.1373	21.6125	0.9426	3.47	3.0733	57.0041	38.3356	59.7232	40.1642	56.3772	1.487	6.05637	12.343	2.03801	1.1237	1.8972	1.1663	6.6658	16.3951	95.0355	2.5865	0.02798	0.01691
Kenroku-en	P09	4	1	7.30108	5.96132	6.45203	0.35905	6.36313	2.60384	2.5717	42.7734	559.885	14.534	107.165	2.8078	96.2927	115.119	10.8632	0	0	4.34483	71	5.9537	10.4575	-8.3966	-13.0487	144.156	40.1597	1.6717	4.9709	3.6929	76.0135	21.1762	78.2078	21.7875	189.645	3.5896	7.69683	19.0933	2.48067	0.9776	1.5809	1.3423	10.0595	32.1699	97.8627	3.0699	0.02641	0.0165
D. T. Suzuki Museum	P01	1	0	19.284	15.3648	16.4446	0.80662	16.3503	6.45238	2.1863	47.5098	801.492	38.0602	74.8604	3.6515	68.7679	83.4492	39.4791	27	22.5	6.72222	167	22.7982	39.7767	-24.0766	-44.5686	863.648	663.096	3.2502	6.7612	6.4969	55.4052	42.5393	56.3375	43.2551	1558.78	1.3024	28.0341	46.1327	1.64559	0.6636	1.688	1.1225	6.2638	17.2672	94.2752	2.4384	0.03409	0.02742
D. T. Suzuki Museum	P01	2	2	19.3129	15.0878	17.0744	1.04696	17.2106	2.05295	2.60634	13.5376	798.945	95.836	75.099	13.5014	64.6343	136.078	77.0097	55	40.4412	9.78571	401	40.7557	67.9021	-35.4174	-65.9984	1080.09	1307.83	5.9446	6.9848	7.1761	38.8815	47.0799	45.0751	54.5794	2777.89	0.8259	54.6596	123.688	2.26288	0.8062	1.2177	1.4832	15.5504	52.9907	99.5853	3.3706	0.03725	0.02682
D. T. Suzuki Museum	P01	3	2	15.0624	11.3631	12.5104	1.02191	12.1937	2.92204	2.46289	45.0836	753.527	173.222	79.6255	41.9543	65.775	198.873	159.52	97	42.7313	19	607	81.7691	120.326	-85.3637	-134.609	3736.35	2900.13	5.9912	8.2259	7.9725	52.9064	41.0655	56.0819	43.5304	7062.19	1.2883	113.047	217.509	1.92405	0.7638	0.8221	1.0321	14.0065	36.0877	99.5378	3.2545	0.06338	0.02935
D. T. Suzuki Museum	P01	4	2	15.1503	10.3832	11.1703	0.60361	11.1143	10.7014	1.76642	23.5474	697.096	50.9422	86.0714	6.8069	79.8191	112.727	55.2005	21	26.25	7.36364	207	17.7122	50.8676	-20.8051	-56.6252	138.328	237.042	2.6448	4.9296	5.4682	35.2541	60.4122	36.5663	62.6608	392.374	0.5836	39.2827	59.9751	1.52675	0.6086	1.505	1.4294	7.7698	38.5802	97.9	2.5438	0.03722	0.05164
D. T. Suzuki Museum	P02	1	1	6.60341	3.94016	5.11488	0.84572	5.03504	1.72698	2.55718	29.7852	594.742	120.184	100.884	31.3699	74.5527	202.634	109.172	64	47.0588	15.2222	451	62.1571	99.9105	-65.9684	-98.0357	1792.02	8698.77	5.4408	7.4911	9.0709	16.6333	80.741	16.9972	82.5071	10773.7	0.206	77.4825	151.94	1.96096	0.6098	0.9288	1.3065	10.8122	24.4629	97.6547	2.9112	0.00544	0.00568
D. T. Suzuki Museum	P02	2	-1	6.35301	4.74461	5.73325	0.41227	5.83328	2.42351	2.54165	47.0215	450.551	143.08	133.17	68.0683	92.5083	237.06	167.562	104	54.4503	21.3333	981	79.2058	139.964	-71.9717	-142.934	2946.87	6422.1	5.5122	7.9885	8.7675	30.5408	66.5575	31.3455	68.3112	9648.94	0.4589	118.862	147.877	1.2441	0.9097	1.2025	0.6805	9.517	31.1923	96.5729	2.9606	0.00572	0.00609
D. T. Suzuki Museum	P02	3	2	4.73048	3.02702	3.40509	0.40121	3.24699	4.39943	2.19896	41.214	414.061	113.69	144.906	48.2005	84.507	198.347	162.79	295	70.7434	19.9048	521	54.788	160.985	-61.5027	-163.934	2394.99	4771.48	5.8616	7.7811	8.4704	31.8266	63.4073	33.3851	66.5123	7525.13	0.5019	115.249	111.906	0.970986	1.2948	1.9997	0.6254	7.1009	18.4133	95.0263	2.6915	0.01354	0.00684
D. T. Suzuki Museum	P02	4	1	3.68713	3.07011	3.1928	0.11687	3.16532	8.66452	1.96031	34.7778	478.447	114.007	125.406	30.8868	93.4143	167.832	168.73	75	80.6452	13.4286	453	57.5486	172.574	-63.0737	-174.72	3682.17	3698.44	6.6505	8.2113	8.2157	45.0995	45.2986	49.8169	50.0369	8164.57	0.9956	119.957	108.97	0.908415	0.5812	2.7192	0.6487	4.6026	11.0173	90.201	2.0407	0.00469	0.01028
D. T. Suzuki Museum	P03	1	0	7.08537	5.92724	6.24806	0.2733	6.20708	4.34542	2.30506	46.3745	511.905	204.583	117.209	320.71	57.8258	221.498	236.167	142	72.8205	28	944	124.548	242.583	-133.423	-236.023	21095.8	19804.7	7.821	9.9568	9.8937	48.4719	45.5053	51.4164	48.2696	43521.7	1.0652	167.427	236.35	1.41166	0.9226	1.8113	0.8998	7.3208	21.133	94.5061	2.7045	0.00916	0.01114
D. T. Suzuki Museum	P03	2	2	12.3123	7.02265	10.5198	1.94772	11.7059	1.7119	2.09126	41.9861	470.526	172.14	127.517	162.977	84.2697	272.356	221.599	183	78.5408	33.4286	810	99.0272	214.856	-86.6041	-212.388	4655.33	11427.3	5.7964	8.4458	9.3438	28.3411	69.5678	28.9206	70.9902	16426.1	0.4074	157.035	185.434	1.18085	0.9413	1.629	0.6728	5.3333	11.2158	92.9905	2.307	0.00917	0.01119
D. T. Suzuki Museum	P03	3	0	11.5812	7.7926	9.28842	1.20462	8.90979	1.97679	2.4891	43.7347	676.017	180.204	88.7552	26.6847	54.1663	120.749	247.105	194	78.5425	24.8	757	99.1964	248.177	-85.9026	-247.7	15097.6	12198	7.1549	9.6223	9.409	52.7693	42.6346	55.2414	44.6319	28610.5	1.2377	175.084	185.889	1.06171	1.0383	1.9473	0.7819	5.3495	15.2518	93.4573	2.3236	0.01754	0.01659
D. T. Suzuki Museum	P03	4	0	8.11119	7.32723	7.7878	0.23755	7.8947	1.71014	2.55215	35.7544	426.567	218.639	140.658	464.961	72.3126	228.571	261.477	94	75.8065	25	921	92.8925	223.195	-85.1952	-219.477	28662.6	36157.8	5.6414	10.2633	10.4956	43.9296	55.417	44.1202	55.6574	65246.8	0.7927	185.646	243.121	1.3096	0.6494	1.2575	0.7509	19.9368	28.7455	97.9317	3.2547	0.01028	0.01451
D. T. Suzuki Museum	P04	1	-1	19.0314	9.51858	13.9779	3.3573	14.03	1.23509	2.29196	38.4094	585.281	192.368	102.515	81.4901	65.8689	175.029	251.167	122	71.7647	34.2	837	124.924	252.981	-114.027	-239.396	5048.57	11247	7.1235	8.5269	9.3279	28.7058	63.9498	30.8848	68.804	17587.3	0.4489	178.129	206.307	1.15819	0.843	1.7636	0.6153	4.3904	10.7072	91.2456	2.0008	0.02006	0.01741
D. T. Suzuki Museum	P04	2	0	16.4377	11.5931	13.7841	1.56849	13.4516	1.48886	2.62434	21.875	752.527	130.368	79.7313	24.0853	69.4284	189.055	146.297	71	47.973	12.4167	628	68.1392	116.373	-56.1177	-111.912	2404.76	4092.72	4.8591	7.7852	8.317	36.1804	61.5764	36.896	62.7943	6646.57	0.5876	103.799	153.118	1.47514	0.6812	0.8369	1.0031	13.9316	37.551	99.5652	3.3163	0.02228	0.0167
D. T. Suzuki Museum	P04	3	0	18.0197	12.5686	15.4895	1.60892	16.0627	1.75884	2.56391	24.8871	704.69	145.259	85.1438	30.3415	62.3494	146.449	173.004	146	58.6345	15.625	599	91.6508	157.527	-76.2356	-143.689	2668.83	9750.37	5.2965	7.8894	9.1851	21.0619	76.9479	21.399	78.1796	12671.4	0.2737	122.578	165.198	1.34769	0.9232	1.2226	0.7161	9.2893	23.3501	97.5372	2.9246	0.10275	0.05588
D. T. Suzuki Museum	P04	4	1	14.1928	12.4754	13.2517	0.56855	13.4385	1.52268	2.39956	42.1265	611.812	161.139	98.0694	45.8856	78.0437	147.493	204.581	63	68.4783	18.6	575	118.446	215.231	-114.774	-197.987	1547.11	2984.31	6.7003	7.3441	8.0011	28.839	55.6293	33.9873	65.5603	5364.64	0.5184	145.461	174.286	1.19816	0.6142	1.736	0.6879	5.3167	9.8639	91.6667	2.1789	0.07014	0.10839
D. T. Suzuki Museum	P05	1	0	18.7004	16.5335	17.699	0.64805	17.7786	1.99327	2.53364	37.4023	624.732	111.359	96.0412	22.1587	71.5794	163.453	90.2352	48	51.6129	11.75	505	56.2224	96.982	-42.7359	-85.414	639.634	505.733	6.0865	6.4609	6.226	40.3378	31.8934	55.8238	44.1376	1585.69	1.2648	64.152	144.732	2.25609	0.7592	1.3192	1.1155	15.6637	49.1903	99.6061	2.8158	0.00691	0.01177
D. T. Suzuki Museum	P05	2	1	18.4109	16.7643	17.4049	0.36059	17.2928	2.7324	2.41431	48.0591	585.232	95.2501	102.523	27.0578	81.2595	151.324	100.009	41	42.268	10.8889	404	54.2473	96.2054	-37.6525	-80.4849	1879.08	1583	5.5554	7.5385	7.3671	50.1753	42.2694	53.8976	45.4052	3745.03	1.187	71.0945	114.641	1.61252	0.5999	1.0165	0.9308	7.0549	29.567	98.8044	2.5684	0.00735	0.01122
D. T. Suzuki Museum	P05	3	2	17.997	16.2036	16.7021	0.3086	16.7068	2.53451	2.24489	48.761	662.377	87.0168	90.5829	18.9597	78.5833	141.71	103.806	70	38.8889	12.9286	500	60.1068	90.3605	-44.3466	-93.2005	1238.11	1255.39	4.942	7.1213	7.1352	46.9198	47.5748	49.5495	50.2413	2638.78	0.9862	73.607	99.0034	1.34503	0.9175	1.219	0.6194	14.6926	50.311	98.9116	3.3118	0.01598	0.01436
D. T. Suzuki Museum	P06	1	0	5.08132	4.51553	4.73262	0.15514	4.66663	2.57473	1.89672	46.5576	386.461	140.148	155.255	128.368	61.9899	230.061	161.75	137	68.1592	16.8333	824	67.6276	156.007	-73.3109	-157.975	38795.8	10767.2	8.2826	10.5661	9.2843	72.4672	20.1122	78.2467	21.7162	53535.6	3.6032	114.66	162.184	1.41448	0.9477	1.8079	0.9241	9.868	32.468	96.4445	2.9834	0.04426	0.12344
D. T. Suzuki Museum	P06	2	1	4.79964	4.32018	4.6739	0.08359	4.68185	6.77034	2.07552	26.5625	274.48	51.0856	218.595	31.6946	151.782	240	63.7988	85	26.6458	4.57143	303	33.1593	57.3487	-28.9717	-52.0944	486.513	2063.51	3.7872	6.1873	7.6322	18.7105	79.3594	19.0335	80.7295	2600.22	0.2358	45.1834	56.5114	1.25071	0.9436	0.7864	0.8148	11.7308	47.9586	98.8315	3.2479	0.04035	0.12388
D. T. Suzuki Museum	P06	3	2	5.74628	4.59026	5.05968	0.34937	5.02266	1.626	2.4079	47.3389	369.298	90.6648	162.47	41.5349	116.731	219.7	122.817	242	61.8926	17.8182	382	54.375	127.81	-53.1525	-126.909	1090.88	2627.51	4.864	6.9947	7.8738	28.2665	68.0831	29.2482	70.4477	3859.27	0.4152	86.958	93.8286	1.07901	1.3256	1.9891	0.6367	5.4	15.5322	93.1443	2.3384	0.20728	0.27839
D. T. Suzuki Museum	P06	4	0	6.70671	5.2531	6.29789	0.40958	6.47784	3.79429	2.05964	45.4956	400.164	111.114	149.939	70.2053	93.985	208.986	139.696	63	63.6364	16.6667	484	58.5501	133.665	-65.1228	-148.451	1744.68	1883.04	5.7318	7.4643	7.5406	44.134	47.6339	47.8701	51.6663	3953.15	0.9265	99.3149	120.142	1.20971	0.5746	1.9125	0.777	10.4466	26.3253	98.7156	2.9724	0.48885	0.92588
D. T. Suzuki Museum	P07	1	0	18.737	12.0708	14.8816	1.63499	14.7609	2.25644	2.5544	23.0102	758.938	50.8196	79.0578	5.9397	64.1643	121.112	34.8109	18	13.5338	12.1818	272	44.6275	39.321	-43.1514	-41.8258	1278.96	651.034	5.83	7.1538	6.4786	56.3265	28.6722	66.2583	33.7279	2270.61	1.9645	24.7082	67.6328	2.73726	0.8048	1.3586	1.4273	9.2115	31.104	98.5597	2.8987	0.01213	0.01126
D. T. Suzuki Museum	P07	2	1	22.6401	13.9403	17.7233	2.29055	17.0283	2.34791	2.58195	27.6062	736	28.9498	81.5217	3.2768	72.5689	92.3175	30.4855	12	7.8431	6.16	145	24.483	30.6839	-28.3392	-37.2424	192.494	317.238	3.0517	5.2601	5.7597	36.1929	59.6472	37.6919	62.1176	531.857	0.6068	21.6274	34.9113	1.61422	0.7413	1.838	0.9051	6.8512	19.8526	94.873	2.6001	0.01188	0.01057
D. T. Suzuki Museum	P07	3	1	22.3119	12.9361	18.5663	2.55278	19.1343	2.12036	2.60423	46.8719	678.963	29.5612	88.37	3.8276	75.1503	97.2605	22.8315	8	3.0888	8.66667	147	14.7048	22.9542	-15.6005	-25.0609	684.051	168.914	4.9719	6.528	5.1294	68.5797	16.9345	80.1786	19.7986	997.453	4.0497	16.1757	38.6217	2.38764	1.0063	1.6264	1.2051	9.6682	27.9424	97.6483	3.0409	0.02924	0.01806
D. T. Suzuki Museum	P07	4	0	18.8422	9.25603	13.7786	2.88849	15.1707	1.57996	2.37741	18.3472	664.157	27.5511	90.3401	3.7989	82.999	100.033	20.2439	1	1.1765	6.14286	115	13.3617	20.6737	-16.169	-23.6748	491.841	184.905	4.6266	6.1982	5.2198	63.1413	23.7376	72.6731	27.3211	778.953	2.66	14.4008	36.3789	2.52617	0.5473	1.6893	1.4646	7.0778	22.0611	97.4006	2.5033	0.01544	0.02813
D. T. Suzuki Museum	P08	1	0	17.9187	7.55377	11.6973	2.33625	11.3788	3.91383	2.38581	28.8391	669.948	23.8434	89.5592	3.1937	81.8107	100.502	15.3045	0	0	6	100	13.4774	15.309	-15.5753	-16.5851	347.467	178.024	3.9799	5.8507	5.1819	60.0106	30.7463	66.1213	33.8771	579.009	1.9518	10.8535	32.0173	2.94994	0.8542	1.3774	1.4514	8.6004	29.7006	98.4912	2.8615	0.01693	0.01382
D. T. Suzuki Museum	P08	2	0	15.5586	6.61546	11.4002	2.61012	11.5205	1.76257	2.70473	32.0679	685.857	35.4732	87.4818	4.5996	74.9251	98.1033	23.6798	8	4.2105	10.0526	175	21.9232	24.5649	-29.9278	-28.1641	1360.66	353.152	4.1673	7.2157	5.8669	76.5011	19.8554	79.3816	20.603	1778.62	3.8529	16.7884	47.3833	2.82237	0.8983	1.5439	1.4678	10.095	31.2583	98.474	3.0583	0.01844	0.01247
D. T. Suzuki Museum	P08	3	0	8.95641	3.02758	4.20011	1.45885	3.42913	4.82756	1.95128	28.6285	679.632	32.6929	88.2831	4.3488	75.5953	103.52	20.9014	8	2.6667	7.92105	158	13.9194	19.2419	-19.8763	-23.9468	1105.08	198.887	4.0177	7.0077	5.2927	81.2525	14.6234	84.7141	15.2464	1360.06	5.5563	14.8042	43.8807	2.96406	1.0159	1.3496	1.4134	10.4183	32.7172	98.7453	3.1371	0.03308	0.01509
D. T. Suzuki Museum	P08	4	0	3.33491	2.45841	3.04554	0.27176	3.19196	1.98065	2.18169	43.0908	623.845	26.5379	96.1778	4.0976	85.6776	106.743	25.3075	6	5.6075	5.4	118	17.24	25.2498	-17.851	-24.7809	364.934	262.371	1.3684	5.8997	5.5698	57.7827	41.5432	58.1444	41.8032	631.562	1.3909	17.9833	32.8873	1.82877	0.7473	1.5238	1.1662	7.1205	24.7526	97.4444	2.589	0.01246	0.02121
D. T. Suzuki Museum	P09	1	1	6.46566	2.83825	4.60051	1.48564	4.38726	1.15722	2.13445	13.9282	661.965	17.2656	90.6393	2.3844	79.6276	98.2318	13.9379	0	0	5.66667	73	15.4512	18.6926	-11.1875	-15.1762	99.2363	33.4657	3.7807	4.5975	3.5105	56.105	18.9204	74.5985	25.1571	176.876	2.9653	9.89979	22.1009	2.23246	0.6847	1.739	1.3795	7.9702	23.1901	95.4383	2.6585	0.0108	0.01237
D. T. Suzuki Museum	P09	2	1	6.81832	5.79247	6.26371	0.24195	6.26726	2.12886	2.58119	48.4436	634.029	17.325	94.6329	2.5642	88.3132	101.798	13.9816	0	0	5.79167	73	10.2249	14.7623	-11.4603	-16.1543	135.861	25.5216	4.3966	4.9116	3.2395	55.9116	10.503	83.9586	15.7717	242.993	5.3234	9.92255	22.4733	2.26488	0.8085	2.045	0.9794	6.9579	22.3077	96.3395	2.54	0.01305	0.01315
D. T. Suzuki Museum	P09	3	1	5.97614	4.40101	5.13407	0.39424	5.17944	1.95476	2.65018	43.6462	619.322	13.8249	96.8801	2.1583	87.4126	103.43	12.5124	1	0.4525	3.82759	71	7.6156	12.083	-8.9242	-13.494	85.7141	26.5789	3.0971	4.451	3.2801	63.7173	19.7579	76.2659	23.6491	134.523	3.2249	8.86774	17.4646	1.96945	0.9786	1.888	1.3034	9.9474	29.2711	96.7771	3.0286	0.01938	0.01248
D. T. Suzuki Museum	P09	4	1	4.91374	4.31077	4.61373	0.17672	4.65482	1.76695	2.53218	48.2178	606.534	10.987	98.9227	1.7848	93.5891	104.402	11.8556	0	0	3.17391	43	7.1174	11.7078	-8.7182	-13.6425	28.3768	35.6816	2.9439	3.3456	3.5746	34.1296	42.9153	44.2321	55.6184	83.1442	0.7953	8.44214	13.1014	1.5519	0.3849	2.6462	0.7685	6.9535	15.1367	96.4516	2.3763	0.00762	0.01539
The Higashi Chaya District in Kanazawa	P01	1	0	7.14323	5.9511	6.44249	0.24052	6.47058	2.79207	2.41093	37.8052	824.054	34.4315	72.8107	3.132	66.5557	80.5694	27.9657	8	8.7912	8.36364	142	14.7665	27.0105	-16.8428	-31.8248	882.491	220.504	4.0751	6.7827	5.3959	75.9493	18.9771	80.0018	19.9896	1161.95	4.0022	19.8867	44.6391	2.24468	0.6238	2.1751	1.3383	6.0826	19.9739	96.3663	2.2286	0.0258	0.03222
The Higashi Chaya District in Kanazawa	P01	2	1	7.696	6.12812	6.94425	0.54079	7.05637	1.66786	1.82993	45.4773	470.923	195.814	127.409	1055.04	34.8149	237.906	208.691	232	59.335	24.5	1059	91.7033	178.415	-66.1183	-159.655	9669.49	16965.9	8.2291	9.1767	9.739	31.7687	55.7407	36.2306	63.5694	30437.1	0.5699	147.757	234.374	1.58622	1.0131	1.1238	0.8285	23.4215	40.5375	98.8632	3.7026	0.0647	0.03368
The Higashi Chaya District in Kanazawa	P01	3	2	6.96298	0.00244	5.14389	2.33334	6.44701	2.30471	1.75106	24.9939	660.944	158.311	90.7793	40.555	72.5076	188.798	203.772	142	60.4255	14.75	779	81.6904	163.652	-83.5513	-168.952	2043	9248.67	5.3187	7.6222	9.1322	17.6102	79.7213	17.9256	81.1491	11601.2	0.2209	144.396	171.659	1.18881	0.8434	1.0619	0.5505	16.8465	30.9302	99.1467	2.8577	0.05384	0.04124
The Higashi Chaya District in Kanazawa	P02	1	1	0.00131	-0.00012	0.00018	0.00031	3.1e-05	7.09518	1.82482	38.7451	253.769	14.5088	236.435	11.0991	169.333	240	13.8497	9	2.9412	1.87195	84	8.1074	13.1193	-10.0036	-14.8207	15.217	77.4545	0	2.7224	4.3497	16.3603	83.2738	16.4076	83.5146	93.0118	0.1965	9.81163	17.2448	1.75759	0.2285	0.1089	0.8248	20.6056	66.1502	99.6187	3.441	0.28886	0.59369
The Higashi Chaya District in Kanazawa	P02	2	0	0.00084	9.28e-05	9.27e-05	0.00018	0	7.57489	1.5254	16.1194	283.485	110.576	211.651	1299.43	48.3379	240	62.3261	128	23.6599	9.85454	818	31.6639	53.5857	-27.8492	-49.698	631.261	745.13	4.9475	6.4477	6.6136	41.5932	49.0959	45.8474	54.1175	1517.7	0.8472	44.112	150.015	3.40078	0.7805	0.5575	1.4881	111.47	74.0958	99.8736	4.6686	0.0092	0.00503
The Higashi Chaya District in Kanazawa	P02	3	1	0.09033	-0.00897	0.0014	0.00945	0	61.3796	0.3488	25	285.522	75.1309	210.141	83.4042	86.6255	240	74.5163	153	32.8326	7.78333	542	39.5979	70.9755	-31.5895	-62.5734	10290.2	6007.02	6.7181	9.2389	8.7007	60.0801	35.0725	63.1291	36.8523	17127.5	1.713	52.7479	92.2845	1.74954	0.9565	0.7876	0.7714	19.8414	52.4113	98.7921	3.7428	0.43074	0.43171
The Higashi Chaya District in Kanazawa	P02	4	0	2.6699	-0.12547	0.46705	0.76895	0.01984	4.02447	1.66711	24.9878	285.274	62.4097	210.324	52.4488	120.759	240	65.8515	72	33.1797	5.31707	363	41.1134	67.5605	-37.3952	-61.3964	4415.33	2708.05	5.5424	8.3928	7.904	59.8147	36.6861	61.9575	38.0004	7381.68	1.6304	46.6752	74.3586	1.59311	0.8701	0.9381	0.7859	12.5307	40.8965	98.343	3.2616	0.18019	0.29697
The Higashi Chaya District in Kanazawa	P03	1	-1	6.71015	5.93221	6.13983	0.14342	6.11553	5.74897	2.1914	46.3257	776.741	64.5663	77.2458	8.1408	69.9347	112.739	42.9226	12	12.3711	7.53846	274	24.2182	26.4138	-31.8489	-32.2905	589.853	262.363	3.662	6.3799	5.5697	66.1757	29.4345	69.1986	30.7791	891.344	2.2482	30.5089	86.3899	2.83163	0.6447	0.8783	1.4042	19.5847	58.7552	99.3124	3.0416	0.00956	0.01091
The Higashi Chaya District in Kanazawa	P03	2	2	6.51466	5.27241	5.88075	0.2463	5.96365	2.57125	2.33706	47.2992	487.212	131.815	123.15	39.9837	79.7342	188.324	189.308	281	79.1549	23.7333	593	63.934	189.156	-71.5612	-189.777	3504.7	5852.1	5.9639	8.1619	8.6746	35.9095	59.9612	37.4007	62.4512	9759.82	0.5989	134.051	129.542	0.966363	1.1798	2.0451	0.6288	5.436	11.4211	90.8377	2.3401	0.05795	0.04715
The Higashi Chaya District in Kanazawa	P03	3	0	6.51121	5.40379	5.97712	0.20691	5.98578	2.65459	2.39914	48.0164	480.793	142.732	124.794	50.6729	85.8492	189.514	197.853	230	75.9076	30.4	596	81.3292	200.529	-73.3236	-201.467	2327.08	4860.42	5.2093	7.7524	8.4889	31.3946	65.5719	32.1891	67.2314	7412.36	0.4788	140.135	145.58	1.03886	1.0233	1.8321	0.6791	5.1803	11.684	92.1125	2.2812	0.10297	0.15014
The Higashi Chaya District in Kanazawa	P03	4	0	7.62295	3.85712	6.88334	0.53616	7.02207	10.333	1.86688	41.7725	677.921	216.779	88.5059	52.0209	55.4477	132.188	324.732	84	84	20.2	812	129.877	331.519	-75.7987	-304.902	6105.77	24172	6.7065	8.717	10.093	19.5816	77.5214	20.109	79.609	31181.1	0.2526	230.781	203.107	0.880087	0.65	2.4407	0.5178	7.7748	21.3847	95.3591	2.6834	0.06323	0.17316
The Higashi Chaya District in Kanazawa	P04	1	1	9.17317	3.49997	7.34996	1.38526	7.93597	2.80658	2.42133	44.1345	689.687	187.904	86.996	53.6977	61.8748	151.362	232.264	98	73.6842	22.3333	751	109.555	222.089	-110.385	-231.753	4218.57	7971.39	5.2024	8.3473	8.9836	34.0845	64.406	34.5924	65.3657	12376.8	0.5292	164.857	208.481	1.26462	0.6813	1.6713	0.7445	6.2879	16.9344	94.1043	2.4756	0.07245	0.08849
The Higashi Chaya District in Kanazawa	P04	2	0	11.4752	6.66942	8.73558	1.1395	8.96284	1.90546	2.42037	33.5205	570.452	178.337	105.18	53.2624	68.1663	193.548	249.9	312	80.4124	38.9	915	87.634	248.944	-92.8891	-256.94	6955.02	6335.88	5.3406	8.8472	8.754	51.4641	46.8828	52.2711	47.6179	13514.3	1.0977	176.934	180.113	1.01797	1.1814	1.7837	0.6239	6.2203	13.7078	93.0181	2.5159	0.05394	0.08262
The Higashi Chaya District in Kanazawa	P04	3	2	8.86478	4.64542	6.60256	1.10213	6.62327	1.97058	2.60691	25	508.991	154.09	117.88	47.7789	78.0539	181.708	210.615	294	81.2155	25.9286	735	89.2853	219.981	-84.4366	-209.857	2900.26	8158.34	5.8222	7.9726	9.0068	25.4444	71.5745	26.2213	73.7599	11398.4	0.3555	149.133	159.225	1.06767	1.1754	2.0169	0.6565	5.8976	13.7955	93.267	2.4541	0.01808	0.06647
The Higashi Chaya District in Kanazawa	P04	4	2	8.19473	0.32247	6.4232	1.50022	6.90362	7.69055	2.05953	21.6614	508.997	183.967	117.879	115.891	55.7673	186.278	222.624	127	69.7802	20.3333	798	88.108	225.336	-96.747	-235.126	9699.65	5755.94	5.6412	9.1798	8.658	61.4317	36.4546	62.548	37.1171	15789.3	1.6852	157.853	205.289	1.30051	0.8425	1.2332	0.7263	7.3408	20.6104	94.5833	2.6914	0.00425	0.00389
The Higashi Chaya District in Kanazawa	P05	1	0	11.4825	9.54264	10.2497	0.56455	9.99092	1.79018	2.29222	22.4915	503.402	150.115	119.189	67.8336	75.6716	233.918	156.938	102	55.1351	20.6667	569	88.719	162.338	-81.7774	-153.618	10795.6	6415.79	7.9778	9.2869	8.7665	53.6325	31.8737	62.7163	37.2721	20128.8	1.6827	111.273	181.44	1.63058	0.8491	1.1609	0.9189	6.1937	13.6295	92.8337	2.4921	0.0195	0.04596
The Higashi Chaya District in Kanazawa	P05	2	-1	17.476	11.4846	14.5337	1.63063	14.6164	2.18153	2.4579	25	420.564	158.689	142.666	110.88	76.0553	240	208.224	391	70.1975	32.8235	864	94.5908	206.871	-92.6676	-200.102	6159.02	9512.28	7.3785	8.7257	9.1603	35.5904	54.9675	39.2194	60.5723	17305.3	0.6475	147.369	169.284	1.14871	1.3565	1.7238	0.6325	8.282	21.0988	95.5938	2.8457	0.35487	0.32291
The Higashi Chaya District in Kanazawa	P05	3	0	20.1831	15.3995	17.2771	1.4716	18.0219	1.33666	2.06277	27.3498	711.821	230.154	84.2908	33.9404	56.1798	126.823	330.236	223	81.685	39.1429	886	135.69	341.525	-117.454	-336.57	10466.1	21165.4	7.3139	9.2559	9.9601	31.2925	63.2823	32.7629	66.2559	33446.1	0.4945	233.942	226.329	0.967461	1.1059	1.9547	0.611	5.1195	11.7907	92.1256	2.2351	0.06279	0.02797
The Higashi Chaya District in Kanazawa	P05	4	2	25.06	19.0651	22.405	2.23964	21.2271	1.17002	1.90265	44.165	537.106	190.667	111.71	60.359	70.8885	161.117	274.811	155	87.0787	25.5714	866	107.362	277.375	-83.0538	-255.006	6976.85	26526.7	6.7514	8.8504	10.1859	20.3056	77.2038	20.8239	79.1746	34359.3	0.263	194.876	186.09	0.954915	0.8239	1.9428	0.6725	6.2599	16.436	93.3053	2.4195	0.05315	0.06234
The Higashi Chaya District in Kanazawa	P06	1	1	8.14641	7.02499	7.67776	0.32642	7.70285	1.62634	2.5698	49.4263	660.183	103.239	90.8839	20.067	69.1324	172.358	35.8544	15	12.2951	10.25	366	12.816	23.2234	-21.6199	-27.5569	443.64	32.4347	6.2723	6.095	3.4792	44.1074	3.2247	93.1746	6.812	1005.82	13.6779	25.459	143.538	5.63802	0.4206	0.2502	1.8313	24.0547	47.8301	99.0669	3.5327	0.06077	0.15133
The Higashi Chaya District in Kanazawa	P06	2	0	9.71572	4.96719	6.54026	1.02509	6.42779	3.78916	2.43817	41.1224	360.517	94.9599	166.428	85.4766	91.9973	240	118.927	287	50.8865	14.4872	588	57.4351	113.709	-49.9121	-103.811	2064.38	3268.21	5.2243	7.6326	8.092	37.3191	59.0815	38.6157	61.1341	5531.69	0.6317	84.1688	104.717	1.24413	1.1242	1.1848	0.6788	15.3032	30.2288	98.29	3.544	0.23705	0.17753
The Higashi Chaya District in Kanazawa	P06	3	0	8.01965	5.16536	6.66696	0.81811	6.74436	2.088	2.44708	34.2773	539.114	107.827	111.294	37.6252	92.6498	189.813	127.319	104	33.0159	9.29412	461	68.6611	111.632	-70.3879	-105.344	1934.5	4805.83	5.2252	7.5676	8.4776	27.9108	69.3381	28.6801	71.2492	6931.01	0.4025	90.1714	123.267	1.36703	0.5724	0.3096	0.7145	18.177	28.4544	98.0088	3.5281	0.05045	0.03138
The Higashi Chaya District in Kanazawa	P06	4	-1	8.36545	7.39994	7.81199	0.22999	7.76621	2.93557	2.48323	37.5061	544.976	97.0241	110.097	34.6125	97.9592	177.831	122.229	90	60.8108	12.4167	406	50.9738	114.458	-48.1529	-113.03	1316.89	3053.7	2.862	7.183	8.0241	29.9939	69.5519	30.1139	69.8302	4390.54	0.4312	86.7226	106.881	1.23245	0.8207	1.3032	0.7159	9.7876	34.2755	98.7794	3.0163	0.02268	0.02665
The Higashi Chaya District in Kanazawa	P07	1	1	16.5198	12.8982	15.3033	0.77536	15.4654	4.28681	2.34059	32.666	561.053	90.4892	106.942	21.417	80.6235	200.602	90.312	43	30.2817	11.9167	406	53.6984	82.3601	-52.9546	-79.3741	1609.75	2371.45	5.7274	7.3838	7.7713	37.3819	55.07	40.2532	59.2999	4306.24	0.6788	64.0867	111.24	1.73577	0.6044	0.7739	1.1114	13.4919	28.2023	98.5782	3.0986	0.08339	0.17742
The Higashi Chaya District in Kanazawa	P07	2	1	15.98	9.70826	12.6354	1.91805	13.1536	1.43418	2.44748	44.8364	477.42	157.712	125.676	122.985	57.1429	197.563	208.774	283	70.2233	33.6667	775	96.695	210.856	-80.8751	-205.331	3103.64	4936.97	6.6501	8.0403	8.5045	35.1393	55.8962	38.5091	61.2564	8832.39	0.6287	147.81	167.022	1.12997	1.2409	1.9591	0.7263	7.3401	19.9378	95.1845	2.7346	0.46639	0.3966
The Higashi Chaya District in Kanazawa	P07	3	1	21.1377	10.7404	15.1558	2.35907	14.7765	2.50149	2.48737	40.3931	554.09	135.847	108.286	39.4594	66.9164	177.096	184.752	213	74.4755	23.9167	663	88.4011	200.395	-80.2731	-188.3	1488.91	4329.92	5.3887	7.3058	8.3733	24.6486	71.6809	25.5755	74.3765	6040.56	0.3439	130.87	140.612	1.07444	1.0284	1.8066	0.6372	7.2608	19.2614	95.0155	2.6623	0.24129	0.29126
The Higashi Chaya District in Kanazawa	P07	4	1	25.1559	13.9485	16.784	1.96708	16.4919	7.86179	2.07056	38.0493	516.875	109.052	116.082	37.0496	94.9067	222.883	87.4613	58	39.1892	9.93333	372	44.9647	77.2037	-51.1341	-83.5891	746.446	964.264	5.197	6.6153	6.8714	39.4302	50.9361	43.592	56.3124	1893.08	0.7741	62.0549	140.845	2.26968	0.6142	0.4049	1.1546	12.9208	32.2245	98.1951	3.03	0.11518	0.28619
The Higashi Chaya District in Kanazawa	P08	1	0	16.9961	11.1075	13.4566	1.59515	13.2762	2.11155	2.63958	33.0688	625.466	33.7444	95.9285	5.3029	78.6164	106.895	18.0232	3	2.5862	6.88235	139	16.9499	18.2307	-17.2662	-18.3121	559.015	142.733	2.9543	6.3262	4.961	77.5396	19.7981	79.6598	20.3395	720.941	3.9165	12.8013	46.1241	3.60308	0.7151	1.2879	1.576	23.1569	40.7236	99.4526	3.4963	0.00992	0.01116
The Higashi Chaya District in Kanazawa	P08	2	0	12.7817	9.10213	11.0467	0.84838	11.119	2.59239	2.60412	46.6217	595.806	21.7313	100.704	3.7171	88.0928	111.276	18.4955	2	0.6689	5.88235	103	10.2142	19.9414	-13.2882	-21.2257	169.608	95.5003	2.638	5.1335	4.5591	60.6921	34.1735	63.8892	35.9737	279.457	1.776	13.1002	27.8576	2.1265	1.1578	1.8472	1.13	8.0169	24.3738	96.7926	2.8376	0.02564	0.01245
The Higashi Chaya District in Kanazawa	P08	3	0	10.2706	8.07688	9.0824	0.65479	9.03042	2.09617	2.38673	47.9797	601.97	20.1363	99.6727	3.4153	90.8678	108.814	16.6358	2	0.8032	5.10204	108	9.4657	16.2328	-10.7236	-16.4532	289.706	166.196	3.0448	5.6689	5.1132	60.6897	34.816	63.4832	36.4185	477.357	1.7432	11.7871	25.9684	2.20312	1.0668	1.7518	1.1499	8.9283	32.7336	98.2432	2.9437	0.02576	0.01791
The Higashi Chaya District in Kanazawa	P08	4	0	10.9307	8.07875	10.0237	0.4606	10.0643	4.55808	2.21372	45.2148	609.76	19.3712	98.3993	3.1418	88.4043	105.024	14.1428	0	0	4.84	91	6.8601	13.8333	-7.6446	-14.9853	229.933	50.5689	2.6503	5.4378	3.9233	78.0168	17.1581	81.9538	18.024	294.723	4.5469	10.0434	25.5634	2.54531	0.64	1.4013	1.3685	8.5722	25.4464	96.6792	2.7273	0.01503	0.01689
The Higashi Chaya District in Kanazawa	P09	1	1	6.6036	3.64297	4.40654	0.69273	4.34233	3.86175	2.22071	36.9507	610.964	11.3063	98.2055	1.8103	82.0793	108.303	9.9757	0	0	3.15789	57	6.0319	9.895	-5.9679	-10.2116	14.7741	15.2861	1.8913	2.6929	2.7269	40.2346	41.6288	49.0969	50.7981	36.72	0.9665	7.08626	14.2587	2.01216	0.7496	1.875	1.1174	12.5333	40.5	97.9559	3.1384	0.0146	0.01725
The Higashi Chaya District in Kanazawa	P09	2	1	7.90569	5.68391	6.86307	0.52773	7.00942	2.37364	2.48416	43.4235	573.081	11.0128	104.697	2.005	96.4475	109.951	8.5719	0	0	3.3587	59	4.891	8.3815	-5.9964	-9.7678	57.6247	15.8704	1.5541	4.054	2.7645	73.6186	20.2753	78.354	21.5795	78.2747	3.6309	6.07142	14.3248	2.35939	1.0947	1.6302	1.2386	10.0862	31.4889	97.4453	3.0749	0.03971	0.01949
The Higashi Chaya District in Kanazawa	P09	3	2	9.77638	6.09993	8.05508	0.90294	7.96655	2.32466	2.60401	49.1516	558.726	8.6221	107.387	1.6599	103.52	114.635	7.411	0	0	3.08046	40	3.6215	7.3009	-4.3217	-7.9929	25.2089	5.7353	2.114	3.2272	1.7466	64.16	14.5971	81.2938	18.4953	39.2907	4.3954	5.25072	10.9611	2.08755	1.0826	1.9533	1.0143	9.0584	25.7987	96.8335	2.9535	0.03654	0.02174
The Higashi Chaya District in Kanazawa	P09	4	1	10.8689	7.57771	9.56547	0.96647	9.64931	2.36425	2.46644	39.624	558.169	7.0783	107.494	1.3642	102.969	110.947	6.3637	0	0	2.41176	28	3.3399	6.3079	-2.8136	-6.4587	16.0572	4.981	0.4386	2.7762	1.6056	71.0015	22.0248	76.2281	23.6461	22.6153	3.2237	4.51941	8.90006	1.9693	0.7344	1.7079	1.0201	8.5079	25.6694	96.4029	2.715	0.01594	0.01883
DLPU Campus	P01	1	0	776.191	581.811	676.208	45.1969	684.68	2.04203	2.56107	46.8567	550.534	24.1349	108.985	4.7927	81.8554	127.388	19.2495	8	2.7119	4.55385	136	15.4352	17.6663	-15.8541	-19.8634	113.085	82.7475	3.7443	4.7281	4.4158	47.4775	34.7408	57.7239	42.2383	238.185	1.3666	13.6356	30.8266	2.26074	0.9784	1.3342	1.2755	19.3925	45.5997	99.4409	3.573	1392.59	512.223
DLPU Campus	P01	2	1	649.733	372.51	501.821	86.1452	547.386	1.41249	2.35833	40.1306	506.695	14.329	118.415	3.3206	104.767	130.947	16.9109	4	1.476	4.53333	70	12.3678	16.718	-13.0277	-18.9755	47.3279	12.9806	2.3816	3.8571	2.5635	66.3982	18.211	78.2845	21.471	71.2789	3.6461	11.98	16.3312	1.36321	0.9719	1.6368	0.6705	14.178	28.1369	98.2016	3.2016	1177.62	512.095
DLPU Campus	P01	3	2	445.641	388.991	413.167	11.1612	412.783	2.63824	2.4686	44.9768	565.973	35.4972	106.012	8.3416	83.8543	163.221	38.6376	61	13.5255	7.1746	315	19.2383	36.5897	-19.553	-36.4021	254.112	467.016	3.811	5.5378	6.1464	33.0873	60.8089	35.1562	64.6112	768.006	0.5441	27.3513	42.1574	1.54133	1.2084	1.5047	0.9334	15.8725	50.8059	98.9228	3.5455	2170.68	512.009
DLPU Campus	P01	4	1	442.448	381.688	410.565	15.5613	409.437	2.27586	2.62472	49.0662	590.794	28.4246	101.558	5.1126	79.2184	119.737	34.731	21	12	6.76923	139	13.884	30.7348	-14.8775	-33.6365	151.797	145.707	4.3592	5.0225	4.9816	40.2491	38.6342	50.7775	48.7401	377.144	1.0418	24.6299	31.7002	1.28706	0.9181	1.8878	0.744	8.0107	22.274	96.4585	2.7456	890.859	512.08
DLPU Campus	P02	1	0	872.017	680.627	746.918	34.6127	741.066	4.59468	2.31317	45.8496	452.542	76.0395	132.584	32.7768	90.1172	233.281	88.3689	117	33.4286	7.16326	400	43.4688	80.4122	-36.8944	-75.6865	609.708	568.191	4.528	6.413	6.3425	47.9591	44.6935	51.7255	48.2034	1271.31	1.0731	62.5757	87.5491	1.39909	0.698	0.3818	0.8179	15.3541	30.8095	98.6791	3.1926	1315.82	512.128
DLPU Campus	P02	2	1	795.219	722.627	753.673	14.4933	752.282	2.50802	2.44802	49.0784	322.999	78.039	185.759	47.1907	136.55	240	105.361	234	55.5819	13.1875	432	61.5823	110.823	-51.6108	-103.529	719.095	2199.51	5.0542	6.578	7.696	23.2382	71.0793	24.4775	74.87	3094.45	0.3269	74.5901	81.2994	1.08995	1.2752	1.5965	0.683	6.5951	16.8905	94.6338	2.6057	1111	512.17
DLPU Campus	P02	3	2	839.744	731.749	778.255	20.2233	777.325	2.82958	2.42174	25	435.826	101.823	137.67	41.2555	88.6717	232.829	136.709	328	60.2941	12.9762	443	55.3835	134.837	-46.4091	-129.804	1102.42	2906.06	5.2245	7.0053	7.9746	26.2715	69.2533	27.4884	72.461	4196.27	0.3794	96.757	106.812	1.10392	1.2165	0.9339	0.6751	6.507	16.3831	94.2849	2.5822	2047.68	512.249
DLPU Campus	P02	4	-1	789.086	704.551	748.524	15.9712	747.893	2.69201	2.38561	35.7483	365.914	129.813	163.973	83.8315	75.8158	240	144.175	147	56.1069	21.9167	740	66.4003	129.317	-73.0299	-129.723	17585.4	4258.21	7.2582	9.7748	8.3566	75.5715	18.2993	80.4818	19.4883	23269.8	4.1297	102.151	150.071	1.4691	1.02	1.2855	0.8882	6.8987	23.6654	96.3322	2.6362	824.315	512.255
DLPU Campus	P03	1	0	1028.32	767.276	934.781	69.7939	945.49	1.73774	2.43026	40.4663	437.79	166.721	137.052	2766.89	62.043	236.314	190.385	232	63.9118	26	800	86.0469	174.799	-84.7307	-172.251	14268.3	10457.4	6.5757	9.5658	9.2551	56.0232	41.0599	57.6471	42.2501	25468.6	1.3644	134.81	193.271	1.43365	1.0463	1.2801	0.9322	16.3282	29.2942	97.5676	3.2474	1320.55	512.857
DLPU Campus	P03	2	1	844.194	728.827	789.905	26.9377	791.962	1.94752	2.57173	44.5129	351.449	100.003	170.722	61.3405	106.705	235.386	128.551	233	60.3627	17.5909	394	68.9641	136.749	-55.7419	-124.396	2168.19	2746.3	4.2119	7.6816	7.918	43.4574	55.0446	44.0532	55.7993	4989.23	0.7895	91.0176	107.967	1.18623	1.1787	1.603	0.7617	6.9716	16.0452	94.2685	2.6692	1116.1	513.622
DLPU Campus	P03	3	1	1024.87	699.496	896.697	85.8976	904.434	1.89507	2.58717	7.23267	326.468	127.246	183.785	2803.52	50.5924	240	125.947	362	47.569	11.9062	991	61.0511	114.942	-47.3593	-101.199	9179.14	3867.21	6.9457	9.1247	8.2603	65.1501	27.448	70.3351	29.6324	14089.2	2.3736	89.1165	156.363	1.75459	1.1609	0.8885	0.9666	25.9825	51.3191	98.7745	3.8321	2063.08	513.916
DLPU Campus	P03	4	1	761.737	597.098	676.105	42.2644	687.603	1.8016	2.50583	42.8528	517.25	135.305	115.998	50.2905	85.2394	214.286	152.559	107	56.9149	18.9	514	82.4922	157.828	-68.2186	-148.603	3768.21	5071.64	4.8716	8.2344	8.5314	41.9201	56.4202	42.5377	57.2515	8989.05	0.743	108.167	156.823	1.44983	0.7288	0.9576	1.0257	5.1768	12.3086	93.9819	2.2455	833.475	513.737
DLPU Campus	P04	1	0	970.535	609.824	735.274	102.4	725.987	2.19051	2.5209	45.0623	553.553	54.213	108.391	14.5969	81.1908	188.088	52.6898	37	14.0684	5.5	296	22.6247	38.4231	-21.428	-36.4731	845.908	996.304	4.5365	6.7404	6.9041	43.6951	51.4638	45.9092	54.0715	1935.93	0.849	37.3286	67.086	1.79718	0.7822	0.6454	1.0647	23.7368	61.4133	99.384	3.8278	1233.59	512.189
DLPU Campus	P04	2	0	656.386	585.466	624.758	19.0883	629.698	1.9925	2.62577	48.938	418.85	80.1534	143.25	39.8182	117.44	208.914	97.6846	164	55.5932	10.2069	295	59.9634	101.288	-51.0563	-90.6778	612.737	1827.28	3.6988	6.4179	7.5106	24.6774	73.5921	25.0856	74.8093	2482.99	0.3353	69.1911	89.8896	1.29915	1.0035	1.0867	0.6756	7.5927	19.874	96.5669	2.7438	1044.32	512.032
DLPU Campus	P04	3	2	661.592	577.057	611.042	18.8894	607.917	3.23264	2.4879	38.4186	525.541	18.3552	114.168	4.761	95.6687	187.831	13.105	4	0.9324	3.67521	149	8.2911	12.5161	-8.0729	-12.2722	61.8826	8.9625	3.1603	4.1252	2.1931	65.5315	9.491	87.3386	12.6493	94.4318	6.9046	9.27751	24.2507	2.61392	1.316	1.5273	1.2987	22.6286	67.1662	99.4893	3.8372	1924.4	511.923
DLPU Campus	P04	4	-1	737.218	608.602	665.222	27.4381	670.913	2.08838	2.40326	40.7837	541.465	11.35	110.811	2.2915	98.6382	122.274	8.924	0	0	2.89655	51	5.5708	8.8107	-6.0274	-8.4856	106.615	35.5383	2.7391	4.6692	3.5706	67.6219	22.5407	74.9805	24.9936	157.663	3	6.32986	14.7436	2.32921	0.913	1.6034	1.3409	14	38.7959	98.491	3.2931	772.103	511.99
DLPU Campus	P05	1	2	890.922	723.776	831.174	40.4604	846.449	2.29954	2.31614	49.1516	561.918	159.965	106.777	90.395	62.2665	176.678	200.704	152	65.5172	23.3	709	122.747	235.361	-95.3529	-208.726	2465.07	6293.31	4.6374	7.81	8.7472	27.8002	70.9736	28.1278	71.81	8867.12	0.3917	142.226	176.498	1.24097	0.8276	1.266	0.7444	5.0239	12.6594	92.5378	2.215	1126.35	512.446
DLPU Campus	P05	2	1	858.313	784.865	818.27	18.8673	814.09	2.05511	2.57885	47.9553	433.88	133.416	138.287	70.8194	90.5797	206.256	171.174	171	67.0588	25.6	641	85.175	173.766	-66.226	-160.879	2404.76	5713.15	6.218	7.7852	8.6505	27.8413	66.1443	29.5581	70.2231	8637.4	0.4209	121.28	143.943	1.18686	0.9704	1.8359	0.7064	6.2217	14.3487	94.2426	2.4834	947.019	512.749
DLPU Campus	P05	3	0	835.125	609.038	735.987	61.5673	738.05	1.7065	2.55101	37.381	506.1	159.88	118.554	203.626	52.8728	177.41	216.064	314	77.7228	28.9286	831	88.6503	220.614	-80.7518	-209.327	3024.84	5829.27	5.8148	8.0146	8.6706	32.8429	63.2927	34.0835	65.6835	9210.01	0.5189	152.97	164.92	1.07812	1.2928	2.1479	0.7586	6.8943	21.7529	94.4242	2.6624	1750.96	512.856
DLPU Campus	P05	4	0	859.164	606.255	744.837	67.9692	762.646	2.18096	2.41558	39.2151	485.926	125.96	123.476	44.8714	75.1974	178.784	183.819	135	80.3571	21.125	566	74.6786	192.264	-68.6166	-185.947	859.958	5953.48	4.0116	6.7569	8.6917	12.4971	86.5171	12.5982	87.2172	6881.27	0.1444	130.37	121.759	0.933949	0.8213	1.9244	0.5227	4.979	12.0859	92.0491	2.1943	706.361	512.915
DLPU Campus	P06	1	1	893.972	553.519	688.1	94.0151	650.636	2.61611	2.13399	44.8547	505.864	228.517	118.609	449.507	60.3743	230.68	310.115	78	75.7282	20.8	1116	102.558	262.672	-131.287	-311.472	12981	22832	8.3726	9.4712	10.0359	32.2762	56.7699	36.167	63.6134	40218.5	0.5685	220.357	238.37	1.08174	0.6827	1.8523	0.8242	9.3306	26.0609	98.3844	2.7177	1346.89	513.108
DLPU Campus	P06	2	0	656.845	597.358	626.004	18.0659	628.579	1.74625	2.6738	43.4753	598.454	270.39	100.258	86.8707	50.6714	184.162	351.793	120	80	25.1667	1318	142.991	329.837	-156.788	-328.327	35732.7	49647.6	6.8203	10.4838	10.8127	41.3518	57.4549	41.7949	58.0706	86411.5	0.7197	249.59	289.962	1.16175	0.822	1.6769	0.6697	6.4881	17.0006	95.3909	2.4888	1135.32	512.847
DLPU Campus	P06	3	1	704.139	599.116	631.256	24.1354	622.12	2.78517	2.382	45.6329	434.054	207.522	138.232	17484.6	55.7984	239.712	246.69	335	67.2691	31.1875	895	101.821	219.439	-103.702	-219.116	9301.7	25623.9	6.9027	9.138	10.1513	25.841	71.1855	26.5755	73.2091	35995.9	0.363	174.612	235.127	1.34656	1.1611	1.2146	0.8473	18.5966	31.5119	98.9559	3.6187	2103.89	513.116
DLPU Campus	P06	4	2	1007.05	230.356	768.513	104.348	735.23	3.59096	1.72222	34.3506	291.298	66.1412	205.974	41.7413	142.012	240	86.9356	105	39.924	8	356	39.5583	80.6731	-36.1738	-76.5229	1051.82	1227.88	4.1851	6.9583	7.113	44.6733	52.1509	45.9556	53.6478	2354.47	0.8566	61.59	70.5468	1.14543	0.8684	0.956	0.7343	9.492	35.4079	98.2019	2.9968	853.68	512.961
DLPU Campus	P07	1	1	1020	937.208	1010.58	21.3585	1019.99	6.70048	1.05274	45.7642	571.583	187.276	104.972	63.3627	43.7453	165.838	242.45	203	79.2969	25.7	885	83.6123	239.041	-85.9668	-234.85	5361.01	8551.65	6.4186	8.5869	9.0539	36.8862	58.8393	38.5109	61.4308	14533.9	0.6269	171.775	201.967	1.17577	1.0452	1.9004	0.7349	6.7345	18.6622	94.5809	2.6014	1287.81	517.059
DLPU Campus	P07	2	0	942.814	786.972	862.54	41.0639	871.211	2.01661	2.58943	46.9421	334.937	101.356	179.138	110.634	100.167	238.001	129.064	197	51.9789	15.2	508	51.1689	108.516	-54.3431	-118.276	2996.52	11503.4	5.6888	8.0052	9.3504	20.2327	77.6717	20.6447	79.2533	14810.3	0.2605	91.3841	109.946	1.20312	0.9061	1.0162	0.6624	14.166	28.2619	97.3779	3.267	1087.08	516.455
DLPU Campus	P07	3	1	1020.98	778.59	940.553	98.3071	1018.06	1.45347	1.5924	25	503.52	113.17	119.161	35.437	83.9983	186.916	149.939	277	59.8272	21.0909	577	68.4834	146.539	-64.2098	-139.609	2875.25	3898.23	4.9093	7.9639	8.2683	41.4358	56.1783	42.2614	57.2976	6939.04	0.7376	106.139	119.317	1.12415	1.2205	1.6183	0.6048	7.395	19.9087	95.6667	2.733	2003.23	513.9
DLPU Campus	P07	4	1	1011.72	872.013	919.279	30.8168	913.435	2.68259	2.46251	48.0591	498.822	137.042	120.283	58.8185	89.1795	186.162	170.22	143	74.4792	13.7857	558	93.0025	169.912	-74.725	-167.471	2327.71	4026.5	4.4162	7.7526	8.3007	36.0028	62.278	36.4697	63.0857	6465.37	0.5781	120.679	152.277	1.26184	0.9514	1.6618	0.9436	6.1385	15.052	93.956	2.4933	809.534	514.402
DLPU Campus	P08	1	0	220.629	135.16	172.375	22.2937	169.777	2.24422	2.63793	49.4354	469.258	135.292	127.861	56.2671	83.9513	198.61	186.539	299	76.6667	27.9286	671	96.8323	192.644	-93.5272	-189.455	2929.41	6441.17	6.725	7.9826	8.7705	28.6696	63.0386	31.2142	68.6336	10217.8	0.4548	132.073	138.439	1.0482	1.2848	2.3582	0.5692	7.6126	17.8257	94.8793	2.7538	1571.82	512.315
DLPU Campus	P08	2	-1	159.12	120.084	139.958	8.55094	140.706	2.56352	2.51513	25	303.303	64.7556	197.822	42.3795	142.046	240	84.0606	245	45.2865	12.0444	296	42.7713	85.4972	-40.5669	-81.1095	2374.21	3956.65	5.3223	7.7724	8.2832	36.2867	60.4723	37.4594	62.4267	6542.91	0.6001	59.4958	69.1503	1.16227	1.333	1.4865	0.6676	6.9911	20.4682	95.054	2.6766	1331.12	512.609
DLPU Campus	P08	3	1	140.425	111.961	126.177	4.54845	126.151	3.57992	2.28049	16.9647	301.836	76.9342	198.783	57.7469	96.9353	240	95.1681	450	45.1354	10.3958	582	47.4867	94.0883	-42.2082	-88.3659	776.604	1114.48	4.8821	6.6549	7.0161	38.3439	55.0259	41.015	58.8591	2025.37	0.6968	67.3278	85.4783	1.26958	1.3289	1.1342	0.7959	10.7859	35.0658	97.5107	3.1906	2452.09	512.579
DLPU Campus	P08	4	-1	141.365	41.5045	118.643	11.733	114.424	4.6871	1.7577	28.7598	304.119	66.1873	197.291	41.3085	125.497	240	88.7892	161	43.0481	10.4167	319	46.4119	92.0834	-41.256	-86.1939	759.714	664.264	5.0475	6.6329	6.4987	48.0744	42.0344	53.3262	46.6264	1580.29	1.1437	62.8704	67.931	1.08049	1.1407	1.2037	0.6404	8.1168	22.6746	95.6147	2.8421	1002.55	512.723
DLPU Campus	P09	1	1	1020	1019.78	1019.98	0.03651	1019.99	15.7256	0.76379	48.5535	516.32	20.1361	116.207	4.4796	85.6898	134.801	17.2067	11	3.6066	2.66087	129	14.1673	14.6836	-14.4588	-16.7157	88.0326	67.9816	3.8907	4.4777	4.2192	42.9373	33.1576	56.4017	43.5552	205.026	1.2949	12.1874	25.7163	2.11008	0.6305	0.689	1.1867	34.7843	51.4369	99.5107	3.4665	1356.6	512.341
DLPU Campus	P09	2	-1	1021.34	838.802	995.545	51.5123	1019.99	4.69713	1.02383	42.3767	433.981	4.989	138.255	1.5932	122.499	148.883	4.4476	0	0	1.69231	23	4.501	5.255	-4.8764	-5.4792	7.6302	1.9088	0.7217	2.0321	0.6465	65.7136	16.4389	79.8694	19.9801	11.6113	3.9974	3.15013	6.32048	2.00642	1.0776	1.7782	0.7511	8.3772	22.4718	95.7392	2.8401	1142.05	512.837
DLPU Campus	P09	3	0	1022.8	856.341	956.099	39.6105	962.655	2.27147	2.56762	48.0469	489.114	7.8433	122.671	1.9407	114.373	137.552	7.4526	0	0	2.60825	44	7.9682	8.5316	-7.9944	-8.8449	26.2769	13.2076	1.8697	3.2687	2.5808	57.148	28.7244	66.5335	33.4418	45.9805	1.9895	5.27503	9.76922	1.85197	1.4144	1.9104	0.8958	8.7016	24.6145	96.6908	2.9245	2114.23	512.321
DLPU Campus	P09	4	-1	1025.2	921.374	971.106	26.1301	966.061	2.40978	2.47964	31.25	495.035	11.9867	121.204	2.8968	99.3882	133.72	9.4754	0	0	2.75	68	7.8875	9.6096	-7.9134	-9.9004	36.8141	10.0297	1.4741	3.6059	2.3056	71.7793	19.5558	78.4604	21.376	51.2878	3.6705	6.71727	15.6022	2.3227	0.922	1.382	1.2371	16.3237	47.955	98.9142	3.5359	839.698	512.218
DLPU Campus	P10	1	1	687.654	562.38	612.589	26.2062	614.919	2.81596	2.45104	48.9624	527.33	40.2102	113.781	18.1252	89.6441	166.449	30.0392	16	5.4422	3.93333	288	11.5628	18.8643	-11.5306	-19.0877	106.167	102.602	3.4587	4.665	4.6309	44.1113	42.6303	50.8211	49.1148	240.679	1.0347	21.2772	52.8289	2.48289	0.7651	0.5896	1.3117	28.7833	73.6466	99.6713	3.5988	1316.08	512.134
DLPU Campus	P10	2	0	684.427	358.914	580.74	82.842	619.071	3.22389	2.1709	31.1829	442.931	59.2383	135.461	23.6904	115.007	217.47	79.2354	135	45.9184	6.2766	279	29.5545	74.3157	-21.8243	-69.2774	73.543	225.081	2.567	4.2979	5.4165	23.5836	72.1786	24.6118	75.3253	311.839	0.3267	56.1234	62.3809	1.1115	0.9679	1.1585	0.7153	10.4148	32.3879	97.8107	3.0307	1111.04	512.048
DLPU Campus	P10	3	1	448.753	200.427	298.646	68.0079	286.677	2.00721	2.50776	25	535.165	25.0498	112.115	5.5286	100.213	135.563	35.0884	65	14.4766	5.17241	134	11.6306	28.0151	-13.5504	-30.7354	58.349	177.309	3.2679	4.0664	5.1779	22.1717	67.3744	24.6288	74.8411	263.169	0.3291	24.8389	25.3135	1.01911	1.194	1.5183	0.5864	13.1505	34.9474	98.9877	3.3565	2053.27	512.057
DLPU Campus	P10	4	0	492.508	391.867	430.428	21.7142	424.342	2.72075	2.40489	26.5625	539.057	7.7948	111.305	1.616	104.639	117.233	7.4194	0	0	3	37	2.925	7.3714	-3.6411	-7.6234	35.6093	9.2363	1.7817	3.5726	2.2231	70.0597	18.1719	79.3303	20.5765	50.8271	3.8554	5.26137	9.7081	1.84517	0.8358	2.0878	1.0285	7.1928	19.3594	95.571	2.6779	819.352	512.122
Meilinyuan residential area	P01	1	0	403.629	311.75	365.35	20.5662	363.039	2.81039	2.46141	47.9767	491.039	91.2526	122.19	37.0537	89.0472	240	85.6421	143	31.3596	11.425	384	45.8951	75.7857	-44.0927	-72.4682	2512.22	1167.54	5.564	7.8289	7.0627	63.7361	29.621	68.2534	31.7203	3941.6	2.1517	60.6247	114.061	1.88142	0.8515	0.7155	0.9378	17.4295	35.7522	99.2001	3.3634	1850.69	512.202
Meilinyuan residential area	P01	2	1	379.66	298.212	322.98	20.4359	315.599	3.17691	2.39639	45.7428	420.843	101.853	142.571	53.3357	80.01	240	114.977	253	50.6	20.04	482	65.5269	112.281	-57.7023	-102.217	1667.81	3419.06	5.7281	7.4193	8.1371	30.9061	63.3585	32.773	67.1856	5396.37	0.4878	81.3824	119.013	1.46239	1.207	1.3576	0.8126	8.2217	16.3882	95.9163	2.7429	1736.12	512.207
Meilinyuan residential area	P01	3	0	409.894	329.784	367.891	14.9102	370.729	2.82459	2.39988	25	489.617	97.9401	122.545	37.9719	104.203	193.486	112.92	163	59.058	15.3889	344	60.4763	107.053	-55.245	-106.706	1376.88	2813.69	4.6214	7.2276	7.9423	31.8704	65.1281	32.6382	66.6971	4320.25	0.4893	79.9938	112.819	1.41034	1.0604	1.4436	0.8367	8.2194	21.9648	96.9067	2.7795	1152.3	512.221
Meilinyuan residential area	P01	4	-1	404.073	309.998	352.132	21.212	347.443	2.36078	2.51631	46.5393	549.599	56.6169	109.171	16.2888	91.9681	183.43	72.1454	125	39.9361	7.47619	288	30.6671	70.1796	-24.6448	-66.2788	213.76	616.748	3.1565	5.3649	6.4245	25.0252	72.2036	25.7328	74.2451	854.18	0.3466	51.0962	61.7779	1.20905	1.1306	1.3126	0.75	10.0569	35.6248	96.9885	3.0269	1469.87	512.212
Meilinyuan residential area	P02	1	-1	581.101	394.726	467.144	45.9207	454.947	2.05074	2.51446	33.9325	455.736	33.8871	131.655	14.2153	112.716	197.652	33.1846	32	7.4419	3.3937	222	12.7925	21.7643	-9.868	-18.5869	213.07	284.5	2.5364	5.3616	5.6507	41.5424	55.4692	42.5915	56.8701	512.897	0.7489	23.4924	41.8062	1.77956	0.6935	0.6013	1.0338	23.6325	64.4729	99.7039	3.7391	1627.96	512.135
Meilinyuan residential area	P02	2	-1	452.211	373.452	394.703	13.2718	391.867	4.08737	2.22488	32.4707	434.444	40.8406	138.107	17.5029	123.833	211.342	43.5248	40	9.4563	3.88991	227	14.8286	27.2374	-14.359	-25.1694	95.0528	58.9946	1.4363	4.5544	4.0774	60.0195	37.2511	61.6566	38.2672	158.37	1.6112	30.8132	48.9213	1.58768	0.5952	0.5021	0.8568	41.1908	59.2527	99.8608	3.5215	1494.81	511.995
Meilinyuan residential area	P02	3	0	410.929	365.711	387.16	10.8825	387.435	2.4043	2.60611	25	441.578	21.5781	135.876	8.6108	115.288	184.711	11.0553	2	0.7273	2.93617	156	4.3706	7.3952	-5.736	-8.7727	142.779	67.929	3.5653	4.9613	4.2185	57.9972	27.593	67.7218	32.2197	246.182	2.1019	7.83155	29.5485	3.773	0.8491	0.8873	1.3766	28.5674	70.8244	99.9208	3.9335	993.406	512.234
Meilinyuan residential area	P02	4	0	392.689	332.799	361.433	11.9465	361.433	3.39695	2.4188	12.3169	425.352	29.9895	141.06	13.7032	121.609	240	12.993	4	1.1173	2.7197	139	5.5475	9.5709	-3.8663	-7.8651	229.378	115.318	2.9349	5.4354	4.7477	63.0925	31.7194	66.5368	33.451	363.558	1.9891	9.20311	41.0228	4.4575	0.6784	0.5389	1.81	55.9397	80.302	99.9715	4.4648	1264.96	512.039
Meilinyuan residential area	P03	1	0	188.781	2.07809	106.114	34.9744	115.824	3.66531	2.27296	18.2373	397.61	103.094	150.901	66.4068	85.4467	240	118.454	309	59.0822	17.4667	491	68.6343	124.945	-61.3512	-116.894	2204.57	3407.51	5.2941	7.6983	8.1337	37.7455	58.3415	39.078	60.4011	5840.63	0.647	83.8402	119.269	1.42258	1.2204	1.2732	0.8093	11.2354	19.3692	96.0562	3.0107	1721.15	512.457
Meilinyuan residential area	P03	2	0	884.848	63.0357	145.156	163.358	96.0835	12.7411	0.66836	34.2163	333.197	87.4399	180.073	12437.3	100.959	240	111.915	285	48.9691	8.09722	517	43.2794	99.023	-43.995	-97.0753	579.022	919.221	5.3694	6.3613	6.8235	33.7664	53.6056	38.6002	61.2793	1714.78	0.6299	79.2048	94.2069	1.18941	1.0999	0.9485	0.6792	18.1017	41.2449	98.9727	3.72	1577.16	512.157
Meilinyuan residential area	P03	3	0	268.224	50.4824	95.2018	57.8794	69.4132	4.56888	1.90046	18.0481	406.435	104.341	147.625	65.3089	98.6193	240	123.267	146	46.7949	19.5625	495	62.7362	114.869	-48.6835	-105.01	1456.23	1579.12	5.8114	7.2836	7.3646	43.1313	46.7712	47.8677	51.9074	3376.26	0.9222	87.3034	119.217	1.36555	0.9414	1.1686	0.7369	10.1859	18.8734	96.1243	2.6868	1049.82	512.199
Meilinyuan residential area	P03	4	0	140.027	61.8307	99.9539	17.5712	100.026	2.24575	2.56307	45.1599	482.751	92.5642	124.288	36.2032	100.143	237.436	96.1931	120	36.4742	11.3793	375	52.5711	84.7483	-41.2984	-75.7578	2337.52	2203.11	6.51	7.7568	7.6976	44.7326	42.1605	51.332	48.3804	5225.53	1.061	68.1224	111.991	1.64396	0.8093	0.6649	0.9449	11.9721	26.9388	98.9408	3.2375	1336.55	512.176
Meilinyuan residential area	P04	1	-1	206.805	155.926	184.012	11.2585	185.823	2.9024	2.47494	45.8313	482.838	16.024	124.265	4.3714	85.191	135.9	9.8041	2	0.4662	2.75641	110	5.9365	8.772	-4.4484	-7.3921	10.5134	2.9257	1.4963	2.3527	1.0735	58.6885	16.3318	78.1737	21.7541	17.9139	3.5935	6.94149	21.3699	3.07858	1.0895	1.1279	1.6578	50.2043	73.9829	99.698	4.2139	1766.43	512.263
Meilinyuan residential area	P04	2	1	271.719	191.895	222.941	16.2701	221.138	2.68108	2.47276	35.2112	473.349	6.6878	126.756	1.7875	117.005	136.178	6.6056	0	0	2.14894	37	3.6919	6.9247	-3.4917	-6.9268	19.6091	6.0118	2.1976	2.976	1.7937	56.6194	17.3584	76.5099	23.4565	34.6332	3.2618	4.67669	8.22881	1.75954	1.2313	1.9175	0.8767	7.8235	23.386	96.185	2.8067	1623.31	512.39
Meilinyuan residential area	P04	3	-1	271.845	230.734	250.583	8.69617	250.998	2.32184	2.45205	41.6443	477.433	5.9201	125.672	1.5565	121.188	131.695	6.5051	0	0	2.17073	29	3.4161	7.0293	-2.8104	-6.5852	10.2683	4.9872	1.3459	2.3291	1.6069	53.7562	26.1088	67.2886	32.6813	19.1017	2.0589	4.60846	6.996	1.51808	1.0845	2.1652	0.8586	6.7695	19.473	95.1551	2.6111	1080.38	512.243
Meilinyuan residential area	P04	4	-1	272.139	232.875	247.124	6.94689	247.439	3.35077	2.30758	25	463.102	6.4058	129.561	1.7885	122.85	135.379	6.6369	0	0	1.96571	32	4.0253	7.4674	-3.5487	-6.9842	16.8878	3.127	2.3642	2.8266	1.1401	55.0716	10.1972	84.3151	15.612	30.6651	5.4007	4.69991	7.75452	1.64993	1.1534	1.9475	0.8007	8.1894	24.777	95.7779	2.8656	1362.02	512.167
Meilinyuan residential area	P05	1	-1	496.053	223.564	348.718	79.5162	351.275	1.66439	2.53725	36.7035	505.274	7.9774	118.748	1.8788	98.2479	128.014	7.0481	0	0	2.2723	51	3.6589	7.3571	-3.2335	-6.8757	30.1005	5.2873	0.4488	3.4045	1.6653	81.3767	14.2941	84.9754	14.9262	36.989	5.693	4.98933	9.99832	2.00394	1.3108	1.771	1.0753	12.1305	38.1279	98.1145	3.3105	2094.2	512.054
Meilinyuan residential area	P05	2	0	597.708	430.003	504.016	37.6271	509.065	2.12105	2.53881	42.9749	519.399	8.842	115.518	1.9689	107.296	121.457	7.9089	0	0	2.66258	45	4.7173	8.6956	-4.7412	-8.6486	34.3731	6.4645	1.8729	3.5373	1.8663	72.5885	13.6516	84.1527	15.8265	47.3533	5.3172	5.599	11.1797	1.99673	1.2805	1.8877	1.0314	8.6858	27.4192	96.7734	2.9324	1925.21	512.049
Meilinyuan residential area	P05	3	0	639.851	542.242	575.312	21.2327	572.846	2.94653	2.49312	45.0867	519.342	8.8968	115.531	1.9698	108.597	121.188	8.4001	0	0	3.16484	47	3.7407	8.8135	-3.255	-8.4847	48.9703	6.406	2.8327	3.8912	1.8572	67.6221	8.8459	88.3516	11.5576	72.4176	7.6445	5.95022	11.0963	1.86486	1.1313	2.0522	1.0773	8.7202	28.8691	97.0897	2.9507	1279.91	511.992
Meilinyuan residential area	P05	4	1	739.7	524.393	623.818	54.3418	634.734	1.87948	2.53279	25	503.936	8.9473	119.063	2.1214	110.618	127.605	6.9944	0	0	2.78947	43	3.5045	7.4687	-3.5955	-7.3752	70.6354	17.5829	2.459	4.2575	2.8669	70.679	17.5937	80.0441	19.925	99.9383	4.0173	4.95252	11.6619	2.35474	1.2353	1.9132	1.1927	10.6805	32.1007	97.9033	3.1769	1628.11	512.014
Meilinyuan residential area	P06	1	0	1014.4	490.813	735.792	135.198	722.274	1.97705	2.62451	28.2013	686.722	24.978	87.3716	3.157	72.4813	99.7672	15.5258	2	0.7246	6.15556	110	8.0403	13.6384	-9.4392	-14.8393	514.29	77.9285	3.0514	6.2428	4.3558	83.8288	12.7023	86.821	13.1557	613.501	6.5995	10.9984	33.6199	3.0568	1.0607	1.4482	1.6403	10.804	33.5988	98.674	3.1633	1873.86	512.106
Meilinyuan residential area	P06	2	1	1026.15	808.817	934.469	61.8758	935.973	1.68519	2.60123	48.645	666.299	24.7285	90.0497	3.3297	78.854	101.764	14.9668	3	0.9934	6.44681	138	11.76	15.3717	-6.9533	-12.4268	519.448	57.5411	3.5802	6.2528	4.0525	84.7484	9.3879	90.0178	9.9716	612.929	9.0274	10.6009	33.2888	3.14019	1.0611	1.4216	1.585	13.599	38.1739	99.0787	3.3786	1725.21	512.11
Meilinyuan residential area	P06	3	1	1020.58	816.804	907.921	48.8605	905.484	2.2062	2.56211	23.4375	675.936	25.6345	88.7658	3.3384	80.5694	98.3445	15.3803	1	0.5102	7.03571	125	11.0696	15.2387	-9.1668	-13.4334	697.014	65.1427	2.101	6.5468	4.1766	90.4804	8.4563	91.4508	8.547	770.348	10.6998	10.9035	34.6579	3.17861	0.9372	1.4422	1.567	11.0343	33.1145	98.9918	3.1543	1147.16	512.402
Meilinyuan residential area	P06	4	-1	1049.63	882.018	999.824	32.415	1019.05	4.41777	1.71675	46.7102	620.564	38.9865	96.6862	8.2573	84.2697	153.522	16.9591	7	3.2558	5.83784	237	8.4835	12.1979	-7.7856	-11.4478	1210.37	512.331	4.542	7.0987	6.239	66.6282	28.2027	70.259	29.7395	1816.6	2.3625	12.0199	53.9364	4.48724	0.8153	0.9164	1.6874	25.7324	68.3703	99.7815	3.9883	1398.24	512.317
Meilinyuan residential area	P07	1	-1	476.766	408.546	438.158	11.2838	439.506	4.12164	2.215	38.092	398.617	159.718	150.52	991.633	61.356	235.664	218.96	341	69.1684	19	892	79.1311	213.021	-78.641	-205.855	3208.41	7429.06	5.5932	8.0735	8.9132	29.3291	67.9114	30.0673	69.6209	10939.3	0.4319	154.987	163.384	1.05418	1.0572	1.3284	0.6211	26.7996	37.4824	98.9089	3.8653	1654.22	512.532
Meilinyuan residential area	P07	2	1	456.596	433.271	445.992	6.05863	446.578	1.98086	2.66537	37.5	508.703	275.902	117.947	5203.17	59.5297	236.873	386.347	288	80.8989	35.7	1071	165.437	387.86	-161.574	-379.495	12577.6	57870.4	7.2348	9.4397	10.966	17.4945	80.4934	17.8386	82.0767	71894.7	0.2173	273.573	278.771	1.019	1.1227	1.6332	0.5964	5.8584	13.2712	92.1478	2.4207	1525.8	512.502
Meilinyuan residential area	P07	3	-1	454.29	441.224	447.837	3.68739	447.359	1.80013	2.66235	47.9614	436.176	132.503	137.559	51.7033	90.8678	196.915	190.69	204	75.8364	22.5	548	74.0219	189.259	-83.5403	-197.934	2307.2	6209.68	5.7182	7.7438	8.7339	26.0881	70.2144	27.018	72.717	8843.88	0.3715	135.09	130.074	0.962876	1.1115	2.0238	0.6889	6.1949	15.8307	93.75	2.4895	1009.14	512.901
Meilinyuan residential area	P07	4	0	447.666	413.801	439.889	6.29265	441.985	4.69427	2.16489	25	438.12	127.638	136.949	49.153	95.5414	201.545	186.33	251	74.7024	21.0625	616	76.6859	186.731	-74.4781	-190.85	1448.37	3059.79	5.8382	7.2782	8.0261	29.8314	63.0212	32.1003	67.8145	4855.18	0.4734	131.952	123.396	0.935155	1.1973	2.1218	0.4457	6.1469	13.924	92.737	2.4922	1264.82	512.975
Meilinyuan residential area	P08	1	-1	644.656	562.659	603.42	21.1091	605.15	1.9343	2.60651	38.3698	419.264	8.48	143.108	2.8455	101.662	168.824	5.7531	0	0	2.23585	58	3.2791	4.991	-4.0492	-5.566	4.9919	4.4752	1.4863	1.6078	1.4986	35.8525	32.1414	52.53	47.0926	13.9235	1.1155	4.07247	11.2635	2.76577	1.1644	1.4217	1.085	33.6016	62.0937	99.7572	4.3173	1652.72	512.158
Meilinyuan residential area	P08	2	0	989.247	347.07	609.988	120.629	584.445	5.63129	1.73016	38.5254	381.034	3.7134	157.466	1.5271	150.107	163.404	3.9685	0	0	1.47531	22	3.0711	4.1082	-3.3236	-4.6077	2.4013	1.3709	0	0.876	0.3155	56.0467	31.9962	63.5165	36.2605	4.2845	1.7517	2.80911	4.43427	1.57853	1.2847	1.9048	0.6496	7.4038	22.564	95.3216	2.7407	1554.43	512.504
Meilinyuan residential area	P08	3	-1	351.312	209.76	246.551	28.9648	236.382	5.81227	2.16003	42.5415	386.906	4.9292	155.076	1.9663	148.41	161.031	4.2968	0	0	1.50481	26	3.893	4.784	-4.2171	-5.1835	6.0861	1.8276	0.6739	1.806	0.603	61.6181	18.5039	76.8903	23.0901	9.8771	3.33	3.04319	6.28392	2.06491	1.166	1.8792	0.8945	9.0641	28.7872	96.6922	2.9484	1034.67	513.799
Meilinyuan residential area	P08	4	1	305.182	90.8332	235.192	33.1014	236.428	11.4861	1.65947	20.7581	403.857	4.0154	148.567	1.4668	136.778	156.822	4.0069	0	0	1.54065	22	3.1592	4.3702	-3.0485	-4.3901	6.0603	3.8528	0.3203	1.8018	1.3488	53.6526	34.1092	61.1042	38.8466	11.2954	1.573	2.83706	4.89912	1.72683	1.2512	1.9013	0.8512	8.2166	26.5215	95.9072	2.8538	1305.39	512.634
Meilinyuan residential area	P09	1	0	528.212	382.554	437.548	36.4739	429.804	3.23793	2.35281	44.043	405.717	91.011	147.886	47.1237	86.145	222.387	119.995	275	60.9756	18.8333	441	43.9331	118.935	-45.0414	-120.671	1131	2108.92	4.3108	7.0309	7.6539	34.1103	63.6035	34.8943	65.0655	3315.72	0.5363	84.9438	96.7181	1.13861	1.1945	1.4716	0.7632	6.5591	16.5596	94.6581	2.6002	1552.59	513.476
Meilinyuan residential area	P09	2	0	569.526	431.112	491.942	27.1006	488.988	3.09196	2.41965	47.6227	326.294	141.438	183.883	5362.73	41.0242	240	99.4018	259	46.25	14.7632	951	58.7116	96.9797	-51.694	-87.4659	27731.4	7236.27	8.9724	10.2303	8.8869	64.7105	16.8856	79.2957	20.6915	42854.6	3.8323	70.3516	187.182	2.66066	1.1287	1.0656	1.1595	49.9737	72.5071	99.6614	4.5871	1430.13	518.465
Meilinyuan residential area	P09	3	0	510.617	153.679	392.111	103.88	430.327	3.27045	2.22038	33.0994	629.127	172.043	95.3703	32.4149	58.6912	140.154	232.58	121	69.5402	25	900	96.0341	223.283	-118.996	-246.254	4945.13	14125.5	6.592	8.5062	9.5557	24.7973	70.8324	25.7385	73.5209	19942.2	0.3501	164.934	179.801	1.09014	0.9273	1.8354	0.6079	4.4783	10.0885	88.9209	2.0269	950.901	556.99
Meilinyuan residential area	P09	4	0	281.83	134.194	193.943	29.5757	197.357	2.95762	2.413	25	372.686	47.6612	160.994	25.8884	136.861	240	54.3434	102	26.2887	4.05208	178	20.8216	46.7651	-17.7443	-43.539	417.818	517.203	3.3201	6.035	6.2484	43.3655	53.6808	44.6474	55.2676	963.479	0.8078	38.4763	55.37	1.43907	0.7568	0.4514	0.812	17.1034	32.3006	97.8346	3.242	1193.32	513.311
Huarun twenty-four city park	P01	1	1	316.325	114.54	240.617	58.4612	264.877	2.51173	2.43756	38.0798	571.83	141.456	104.926	58.4945	75.2162	166.528	184.815	106	62.7219	17	558	93.5357	179.725	-78.9675	-169.77	1748.68	4893.43	5.0968	7.4666	8.4956	25.6433	71.7588	26.2732	73.5217	6819.27	0.3574	131.075	150.245	1.14626	0.779	1.2428	0.7068	11.875	28.9341	98.8	2.9068	834.59	512.057
Huarun twenty-four city park	P01	2	2	426.544	278.852	335.022	44.4307	321.73	2.12413	2.55202	14.9414	430.908	144.68	139.241	110.754	98.4252	315.292	179.554	119	70.8333	21.125	513	94.4405	181.047	-78.8025	-172.814	1796.83	4604.39	5.9679	7.4938	8.4348	26.441	67.7553	28.0539	71.8883	6795.62	0.3902	127.346	159.95	1.25603	0.8493	2.1945	0.6753	5.3257	9.9141	91.4894	2.2828	624.601	512.04
Huarun twenty-four city park	P01	3	1	594.076	355.462	485.268	49.8214	473.925	2.61657	2.34959	25	428.105	126.163	140.153	67.0818	97.0717	240	149.584	428	65.4434	27.2917	564	80.7432	152.977	-75.7789	-149.857	2874.39	4840.7	6.2006	7.9636	8.4848	35.0117	58.9625	37.2488	62.7299	8209.79	0.5938	105.853	143.762	1.35812	1.4078	1.6867	0.8308	5.5828	11.0243	92.0315	2.3933	2334.7	512.117
Huarun twenty-four city park	P01	4	1	544.018	423.429	478.703	26.4082	478.269	2.24255	2.53102	45.227	484.726	91.153	123.781	35.4331	97.371	229.358	94.8378	109	30.791	8.875	381	40.7695	74.891	-34.6999	-74.2944	2999.05	1915.97	5.4681	8.0061	7.558	58.1993	37.1812	61.0051	38.9737	5153.07	1.5653	67.1554	110.213	1.64116	0.6356	0.4183	1.0822	15.6278	33.105	99.3692	2.9501	1428.54	512.176
Huarun twenty-four city park	P02	1	-1	628.37	493.033	546.467	32.3527	544.714	2.55574	2.58207	44.6594	449.058	108.737	133.613	51.1572	91.631	229.621	123.338	93	50	12.4667	438	59.6552	116.234	-52.9177	-113.198	1327.69	4399.95	3.5964	7.1912	8.3893	22.9866	76.1771	23.1326	76.6611	5775.94	0.3018	87.4501	125.321	1.43305	0.7333	0.8252	1.0137	5.3914	13.7546	92.29	2.3122	701.645	512.251
Huarun twenty-four city park	P02	2	0	522.838	482.237	501.695	9.9854	502.716	2.02421	2.50552	21.875	338.901	94.4386	177.043	53.1869	105.1	240	117.361	104	52.7919	13.2	522	48.6736	104.881	-46.1194	-112.323	682.329	1683.08	6.7992	6.5255	7.4284	20.8248	51.368	28.6765	70.7358	3276.52	0.4054	83.1983	104.842	1.26014	0.828	0.8891	0.6576	8.4501	26.2535	95.692	2.7536	532.413	512.039
Huarun twenty-four city park	P02	3	2	521.899	458.98	489.563	12.2102	487.93	2.91652	2.44702	48.0225	352.347	133.632	170.287	294.271	38.5728	240	132.481	237	34.6999	14.5532	1118	43.8144	83.7128	-43.2109	-76.3923	38149.4	63162.3	9.4214	10.5493	11.0535	33.5536	55.5532	37.6426	62.3231	113697	0.604	93.7466	164.236	1.75192	0.9381	0.6233	0.8342	51.0423	71.7682	99.6514	4.6419	1976.11	512.093
Huarun twenty-four city park	P02	4	0	561.025	458.688	498.44	23.9344	497.035	2.30645	2.5484	41.4185	447.192	38.2586	134.17	16.438	120.416	224.019	30.6806	23	6.9697	3.94048	209	11.7849	19.2394	-11.7776	-18.6006	427.111	380.894	2.8954	6.057	5.9425	51.6147	46.0297	52.7684	47.0585	827.497	1.1213	21.7274	49.6375	2.28456	0.6312	0.5658	1.2931	25.8188	61.1917	99.7005	3.8137	1203.01	512.085
Huarun twenty-four city park	P03	1	0	460.356	251.3	337.156	49.2948	336.592	2.58191	2.49605	37.8235	594.579	25.4604	100.912	4.4748	81.555	114.155	16.854	3	1.676	4.73684	122	10.9663	16.5339	-9.7797	-16.8465	274.084	62.8343	3.9462	5.6134	4.1405	70.5114	16.1649	81.3381	18.6469	388.709	4.362	11.9513	34.0485	2.84895	0.8294	1.223	1.4634	12.8429	35.7375	98.5646	3.1388	916.501	512.064
Huarun twenty-four city park	P03	2	1	373.195	272.647	311.159	25.7557	302.675	3.04619	2.45933	25	598.178	18.7376	100.305	3.1215	88.1316	115.031	12.668	1	0.7519	4.1875	82	9.2566	13.5695	-7.9422	-12.574	265.738	74.0794	4.583	5.5825	4.3051	60.7172	16.926	78.1907	21.7971	437.666	3.5872	8.99169	24.9724	2.77728	0.7929	1.6992	1.2869	9.3361	29.952	97.3504	2.9043	690.974	511.896
Huarun twenty-four city park	P03	3	1	406.235	249.201	332.008	35.3477	333.716	2.36619	2.5778	44.6716	598.322	19.343	100.281	3.3758	87.9765	113.976	14.4061	5	0.9881	5.12121	113	7.7384	14.2965	-7.3489	-14.1138	256.431	52.0783	2.8945	5.5469	3.9527	78.5138	15.9453	83.1133	16.8794	326.606	4.924	10.1967	25.4119	2.49217	1.3024	1.5793	1.4588	10.4918	35.0212	98.2568	3.1646	2570.09	512.037
Huarun twenty-four city park	P03	4	0	485.148	315.25	380.583	33.107	381.709	2.93379	2.42266	43.7683	556.856	49.0703	107.748	12.7837	93.3385	186.386	34.2949	43	12.9518	6.79592	274	11.2393	26.1107	-14.6119	-29.239	1736.36	915.871	3.986	7.4595	6.8199	64.1649	33.8448	65.4675	34.5319	2706.09	1.8959	24.2869	65.0905	2.68006	0.8062	0.8137	1.4266	20.7211	58.9887	99.5834	3.6858	1571.77	512.051
Huarun twenty-four city park	P04	1	0	653.97	499.185	575.135	38.3525	580.193	2.02492	2.55137	47.699	471.354	41.2371	127.293	18.0121	109.848	234.101	16.0276	4	2.0101	3.7037	201	9.7168	9.6406	-9.8097	-9.2805	62.4163	21.9142	2.827	4.1338	3.0871	61.6239	21.6359	73.9603	25.9672	101.286	2.8482	11.3625	57.3045	5.04332	0.3948	0.3732	1.8327	40.1384	69.9981	99.9687	4.0512	793.603	512.041
Huarun twenty-four city park	P04	2	1	654.052	414.665	505.156	60.6461	493.771	3.23774	2.48996	43.5059	392.79	83.1423	152.753	46.3632	125.078	238.663	92.0872	82	45.5556	10.0556	281	54.7877	90.8616	-57.216	-90.3964	1040.47	1816	4.1508	6.9474	7.5044	35.6172	62.1653	36.4085	63.5463	2921.24	0.5729	65.2972	97.7805	1.49747	0.9009	1.4099	0.8501	6.3787	15.1433	96.25	2.5565	593.815	511.956
Huarun twenty-four city park	P04	3	2	559.139	438.794	495.81	20.3286	496.139	2.93752	2.34261	47.6807	443.175	45.2575	135.387	19.8553	119.593	195.376	52.3376	131	22.1284	4.45865	289	16.8282	42.8216	-16.9032	-43.4156	199.56	697.01	2.8258	5.2961	6.5468	21.8126	76.1857	22.2224	77.6172	914.883	0.2863	37.0396	52.262	1.41098	0.8803	0.5219	0.9799	17.9719	52.0976	99.2447	3.548	2221.89	512.002
Huarun twenty-four city park	P04	4	1	584.067	491.588	524.842	21.6424	524.133	2.32339	2.45645	47.9309	444.278	24.8237	135.05	8.0195	127.903	147.312	37.8535	62	17.3669	3.72917	124	13.1193	30.3134	-12.3452	-32.054	34.6135	94.2708	2.1986	3.5442	4.5462	25.0146	68.1278	26.7572	72.8739	138.374	0.3672	26.804	22.7339	0.848151	1.007	1.1156	0.4482	13.1208	34.1557	98.6539	3.2241	1356.7	512.006
Huarun twenty-four city park	P05	1	0	549.578	427.55	488.027	26.1407	494.49	2.4787	2.43319	25	536.139	11.2882	111.911	2.336	96.8138	122.026	7.5052	0	0	4.09524	55	4.4589	7.7939	-4.8694	-7.7225	38.9827	14.886	1.3263	3.6631	2.7004	67.6104	25.8179	72.3366	27.6226	57.6579	2.6187	5.3242	14.9822	2.81398	0.9305	1.7338	1.4133	10.1391	32.5567	97.7572	3.041	788.446	512.043
Huarun twenty-four city park	P05	2	0	510.874	382.832	432.777	30.4505	434.504	2.43677	2.50805	41.8701	536.353	13.1698	111.867	2.6912	102.249	117.279	9.1204	0	0	3.30769	65	8.6132	10.023	-7.7005	-9.5191	92.7383	47.4562	0.0387	4.5298	3.8598	65.6336	33.5861	66.12	33.835	141.297	1.9542	6.47454	17.4992	2.70277	0.8107	1.5938	1.4177	12.682	46.4861	98.8945	3.1568	593.932	512.076
Huarun twenty-four city park	P05	3	1	575.485	398.776	453.799	34.0069	445.787	3.06597	2.34179	39.3982	532.595	11.8785	112.656	2.5078	99.6678	123.077	8.8272	0	0	3.70229	66	5.6603	8.6726	-5.7911	-9.4148	131.046	41.9795	1.636	4.8756	3.7372	73.4994	23.5449	75.6788	24.243	178.296	3.1217	6.24826	15.6003	2.49675	1.2864	1.6976	1.3598	9.4754	28.2281	98.105	3.0528	2212.13	512.149
Huarun twenty-four city park	P05	4	0	623.393	452.78	506.385	31.8969	505.272	3.687	2.34663	48.3398	518.868	14.0886	115.636	3.0793	106.629	124.611	8.6645	0	0	3.36667	67	5.0909	8.147	-7.2721	-9.5551	135.231	31.5607	2.3375	4.907	3.4519	76.3339	17.8151	81.0729	18.9211	177.157	4.2848	6.13709	18.9695	3.09097	1.0642	1.5	1.4657	12.8475	39.7034	99.2074	3.3493	1346.65	512.119
Huarun twenty-four city park	P06	1	1	928.877	567.356	719.301	94.016	715.707	2.17033	2.57091	42.8589	563.365	18.8845	106.503	3.5517	85.9476	129.282	12.0367	1	0.6993	5.76	91	4.5211	10.3184	-4.8423	-10.3208	130.486	25.5838	3.7133	4.8713	3.242	66.2106	12.9816	83.598	16.3906	197.078	5.1004	8.54174	25.371	2.97024	0.8214	1.2809	1.5192	10.8551	33.3827	98.4878	2.9224	701.738	512.404
Huarun twenty-four city park	P06	2	1	618.513	537.631	568.581	19.2904	567.208	2.29988	2.53854	46.6187	494.54	8.8695	121.325	2.1795	114.003	129.45	5.2387	0	0	3.04878	44	2.7286	5.2305	-2.5622	-5.1825	54.7276	8.666	1.1287	4.0024	2.1594	82.3102	13.0336	86.3239	13.6692	66.4894	6.3152	3.72107	11.9407	3.20893	0.7408	1.5662	1.5603	11.4695	28.4929	98.1221	2.9961	532.387	512.206
Huarun twenty-four city park	P06	3	2	636.446	479.978	559.707	41.9459	557.551	2.0729	2.61263	47.6624	497.351	13.2995	120.639	3.178	106.101	134.379	6.9821	1	0.2165	3.99138	77	3.7853	6.4051	-2.658	-5.8902	162.996	35.4501	3.4011	5.0937	3.5681	71.3354	15.5148	82.1156	17.8594	228.492	4.5979	4.94248	18.1541	3.67307	1.195	1.3667	1.626	15.9678	41.6173	99.4031	3.614	1970.91	512.087
Huarun twenty-four city park	P06	4	0	939.216	503.332	630.767	72.3313	636.5	6.0249	1.88978	32.8491	481.985	9.1679	124.485	2.3622	117.028	132.042	5.2073	0	0	2.92929	46	2.8505	5.6034	-2.3696	-5.0719	76.2199	13.7432	2.6619	4.3336	2.6205	73.0822	13.1774	84.7171	15.2753	104.293	5.546	3.68859	12.4482	3.3748	1.0708	1.4625	1.5147	10.2297	34.4449	98.919	3.1084	1198.03	512.164
Huarun twenty-four city park	P07	1	0	450.186	395.845	432.056	12.6769	434.459	3.7957	2.38648	36.3403	522.457	61.3	114.842	17.1817	92.9512	153.649	92.3455	90	55.5556	7.40909	288	31.6602	92.5408	-23.223	-86.1899	39.9867	343.153	2.549	3.6885	5.8382	10.0343	86.1112	10.3672	88.9676	398.5	0.1165	65.5006	56.9878	0.870035	0.8288	1.3379	0.4954	7.7229	26.6824	96.9027	2.7482	732.113	512.061
Huarun twenty-four city park	P07	2	1	448.034	375.28	417.027	15.7626	420.3	3.54377	2.28736	47.5464	472.34	79.2433	127.027	34.5744	113.744	180.832	94.8421	75	55.1471	8.5625	274	57.5981	94.2765	-54.8246	-98.3074	265.462	1054.31	3.6904	5.5815	6.9606	19.5093	77.4833	20.101	79.8337	1360.7	0.2518	67.3116	90.0945	1.33847	0.8558	1.4361	0.8037	8.0634	28.3691	98.537	2.7414	553.137	512.237
Huarun twenty-four city park	P07	3	2	414.067	310.211	363.299	20.8986	363.578	2.59544	2.50116	32.489	465.924	52.9004	128.776	20.6996	112.36	240	47.8477	91	17.3333	5.1068	228	15.4395	33.3958	-15.0421	-32.9888	125.017	293.307	3.843	4.8285	5.6812	26.8506	62.9951	29.8414	70.012	465.603	0.4262	33.8659	66.7239	1.97024	0.6317	0.4298	1.1257	26.4914	53.5121	99.6448	3.7286	2058.27	512.09
Huarun twenty-four city park	P07	4	1	428.275	331.854	361.494	17.583	360.651	3.0488	2.33508	44.6289	478.486	26.444	125.395	8.1749	115.236	174.734	27.5829	24	7.4766	2.9009	170	9.1718	20.2279	-6.9389	-18.1973	112.363	194.749	2.1079	4.7217	5.2717	35.5122	61.5502	36.4607	63.1941	316.407	0.577	19.5345	31.956	1.63587	0.8161	0.864	0.9947	15.1383	52.5187	99.5646	3.1234	1260.33	512.12
Huarun twenty-four city park	P08	1	0	230.106	80.7143	188.683	31.5701	195.396	6.04396	2.1637	25	614.796	32.3301	97.5934	5.2854	72.5602	120.53	22.5755	8	4.7337	5.15151	153	15.9552	21.202	-19.4039	-25.246	297.842	191.261	4.6944	5.6966	5.2536	49.7439	31.9434	60.8568	39.0797	598.751	1.5573	16.0111	42.9497	2.6825	0.8271	1.2226	1.3567	20.0779	50.0289	99.3985	3.1467	896.074	512.118
Huarun twenty-four city park	P08	2	1	226.13	144.786	184.78	19.7554	187.745	2.34841	2.5266	45.2148	536.321	14.8373	111.873	2.9779	98.0454	123.687	11.2859	0	0	3.76923	73	8.499	12.7214	-8.0407	-11.7066	171.293	54.3222	4.0388	5.1434	3.9949	60.6475	19.2332	75.9004	24.0703	282.44	3.1533	8.00784	19.4383	2.42741	0.9099	1.6769	1.2319	9.6823	42.26	97.6889	3.015	675.789	512.07
Huarun twenty-four city park	P08	3	2	350.082	154.138	235.676	44.2961	236.573	2.7568	2.51242	16.7267	538.28	12.5631	111.466	2.5769	97.1503	122.414	11.7611	0	0	3.25595	75	9.1113	12.0409	-9.2378	-11.9983	62.3263	25.8688	1.7089	4.1324	3.253	66.3297	27.5304	70.4718	29.2496	93.9645	2.4093	8.324	15.7082	1.88709	1.2754	1.6583	1.0669	12.9751	35.7886	98.4014	3.3202	2513.64	512.109
Huarun twenty-four city park	P08	4	0	390.327	272.525	330.446	20.4969	332.022	2.72979	2.35663	29.1138	516.86	12.2892	116.086	2.7019	103.52	124.147	10.7626	1	0.2865	3.64583	86	7.0142	10.7824	-6.707	-10.7438	43.6503	17.5134	2.1366	3.7762	2.863	62.629	25.128	71.2933	28.6043	69.6967	2.4924	7.62132	15.632	2.05109	1.1399	1.6138	0.9713	9.631	31.5322	97.2399	3.0224	1546.36	512.267
Huarun twenty-four city park	P09	1	0	297.141	209.37	249.306	22.0744	247.419	1.86893	2.56886	45.5078	392.124	113.703	153.013	52.3229	96.1076	207.469	152.49	171	74.6725	16.4286	450	66.1224	169.085	-54.643	-156.953	3491.44	2453.92	4.5142	8.1581	7.8054	57.601	40.4842	58.4819	41.1033	6061.44	1.4228	108.064	119.095	1.10208	0.9909	1.9747	0.8106	4.7386	11.3265	90.4555	2.148	773.419	512.376
Huarun twenty-four city park	P09	2	1	282.227	217.491	252.294	10.7938	255.538	4.45559	1.90765	42.9565	411.034	158.232	145.973	240.809	55.1521	239.044	207.899	100	61.7284	13.5833	854	55.7108	175.505	-61.8351	-179.121	1602.47	12058	5.6141	7.3793	9.3975	11.4771	86.361	11.7071	88.0914	13962.3	0.1329	147.464	168.977	1.14589	0.7259	1.1186	0.8535	20.0844	40.5212	99.0635	3.2998	588.882	512.766
Huarun twenty-four city park	P09	3	2	421.031	239.177	340.049	39.05	351.599	2.43951	2.35174	4.81567	405.138	146.946	148.098	722.684	69.5894	240	190.931	457	71.518	22.8571	1042	84.127	177.543	-77.13	-179.541	5238.34	13246.7	7.2066	8.5638	9.4915	26.3015	66.5113	28.2114	71.3411	19916.5	0.3954	135.119	154.604	1.1442	1.3623	1.5655	0.6688	9.3588	26.1643	95.8551	2.917	2177.07	568.561
Huarun twenty-four city park	P09	4	1	834.886	222.818	476.959	192.447	382.897	1.4347	2.34236	35.4065	335.483	102.855	178.847	321.291	80.1817	240	129.392	261	53.2653	10.6739	564	60.0386	122.183	-56.4324	-117.1	2548.6	3894.74	5.8799	7.8433	8.2674	37.1706	56.8037	39.2169	59.9308	6856.5	0.6544	91.5881	112.999	1.23377	1.0087	1.0196	0.6772	21.1371	37.0388	98.8937	3.7105	1324.95	547.256
Huarun twenty-four city park	P10	1	0	1021.46	826.538	975.74	65.1085	1018.63	2.34483	1.56476	46.7041	489.135	14.6688	122.666	3.5626	93.1822	143.061	10.4047	1	0.6098	2.61905	68	6.606	8.7373	-6.2924	-8.5735	41.5731	17.3199	4.1056	3.7275	2.8519	34.7625	14.4825	70.5709	29.4007	119.592	2.4003	7.38017	19.3909	2.62743	0.8343	1.1061	1.4254	33.6667	46.0059	99.2319	3.8229	691.449	512.605
Huarun twenty-four city park	P10	2	1	1020.75	993.57	1018.25	4.6175	1019.99	16.3817	1.02599	37.5	413.654	3.7069	145.049	1.3004	142.248	147.965	3.7108	0	0	1.67046	16	3.3338	4.0747	-3.7472	-4.6642	5.8089	0.8503	1.1652	1.7594	0	58.662	8.587	86.7529	12.699	9.9023	6.8315	2.63302	4.52016	1.71672	0.7715	2.1503	0.5761	6.431	17.0867	94.4683	2.4525	521.633	512.699
Huarun twenty-four city park	P10	3	2	1020.89	344.554	837.704	261.899	1019.8	1.9593	1.39006	20.8771	422.73	4.836	141.935	1.6133	133.676	149.925	4.3234	0	0	1.73312	29	3.7489	4.7288	-3.7757	-5.0817	11.1886	4.8679	0.7122	2.4149	1.5827	61.783	26.88	69.6197	30.2896	18.1096	2.2985	3.05997	6.12186	2.00062	1.3691	1.8196	0.8634	9.5155	26.0854	96.3834	3.0294	1945	513.925
Huarun twenty-four city park	P10	4	0	474.548	275.751	337.156	43.3245	330.726	4.42275	2.38116	25	419.437	5.4602	143.049	1.8651	139.466	149.701	4.35	0	0	2.39568	26	3.636	4.6457	-3.7128	-5.0776	23.0953	2.5358	0.6622	3.1396	0.9305	83.7401	9.1946	90.0732	9.89	27.5797	9.1075	3.08059	7.08292	2.29921	1.2301	1.9978	1.0141	8.6677	27.1757	96.9223	2.9052	1193.06	513.368
Huarun twenty-four city park	P11	1	1	218.246	139.113	169.567	20.1112	167.473	2.02727	2.53242	37.3718	516.752	9.6009	116.11	2.1516	96.7586	128.276	7.7234	0	0	2.87302	43	3.5717	7.8079	-3.6478	-7.8057	37.7153	11.67	1.2589	3.6301	2.457	71.1544	22.0168	76.218	23.5836	53.0049	3.2318	5.4765	12.4227	2.26837	0.8675	1.5382	1.0736	10.5046	31.8213	97.748	3.0853	798.685	512.006
Huarun twenty-four city park	P11	2	1	216.698	166.751	187.545	10.8453	187.588	2.7819	2.48314	25	485.04	9.8314	123.701	2.4985	116.528	132.13	7.6126	0	0	3.5122	41	3.4433	8.2017	-2.8009	-7.6824	90.4875	13.1706	0.9193	4.5052	2.578	85.2318	12.4056	87.2935	12.7057	106.166	6.8704	5.40187	12.8487	2.37856	0.7453	1.4819	1.3165	9.5579	26.0521	97.4305	2.9638	598.641	512.122
Huarun twenty-four city park	P11	3	1	250.784	163.743	215.243	20.1839	218.993	2.53759	2.49886	47.8882	478.832	8.876	125.305	2.4789	112.465	136.778	7.5606	1	0.1818	2.38528	73	2.9763	7.0378	-3.1468	-6.7816	25.6407	6.7755	2.5996	3.2442	1.9133	55.8789	14.7659	79.0685	20.8938	45.8863	3.7843	5.35105	11.3414	2.11946	1.3196	1.5616	1.1099	12.3511	44.6025	98.3179	3.3567	2237.39	512.015
Huarun twenty-four city park	P11	4	1	276.898	161.866	211.435	22.9423	207.791	2.91059	2.43833	48.7671	457.155	10.8888	131.246	3.1992	122.8	151.554	6.4724	0	0	3.14035	63	2.8953	6.0562	-3.5974	-6.2746	67.4568	54.9435	2.5008	4.2115	4.0063	50.1085	40.8133	55.0986	44.8778	134.621	1.2277	4.58311	14.7237	3.2126	1.0671	1.2987	1.4725	15.2828	47.2082	99.2452	3.5673	1377.31	512.031
Dalian Heroes Memorial Park	P01	1	-1	680.094	454.176	576.765	44.6158	580.989	3.45897	2.2792	43.4601	450.951	80.9701	133.052	86.0587	67.4536	193.986	104.667	213	31.2317	6.26605	639	36.8163	78.871	-35.5082	-78.1485	392.681	656.265	5.271	5.973	6.4866	31.3689	52.425	37.1436	62.0759	1251.82	0.5984	74.0653	87.4321	1.18047	0.9519	0.5515	0.6683	27.0323	51.4168	99.762	3.446	2628.04	513.106
Dalian Heroes Memorial Park	P01	2	0	606.598	536.402	579.392	17.1764	582.209	2.57909	2.5488	42.1143	433.147	32.6654	138.521	10.6174	103.884	206.825	35.6051	40	12.9032	4.50725	243	15.4141	28.822	-17.1608	-28.9556	215.483	148.617	2.3718	5.3729	5.0014	57.4044	39.5912	59.0914	40.7547	375.378	1.4499	25.2173	38.7949	1.53843	0.8019	0.9067	0.8995	13.3658	43.9301	99.2113	3.2464	1142.56	512.689
Dalian Heroes Memorial Park	P01	3	-2	584.648	332.294	431.447	58.8444	441.812	2.32999	2.49985	18.7439	489.326	51.5431	122.618	19.7507	104.366	236.127	47.0371	74	11.4374	4.66187	296	23.114	35.9317	-21.9201	-35.1303	249.045	244.125	3.3968	5.5176	5.4977	47.5647	46.6252	50.4423	49.446	523.591	1.0202	33.286	64.9121	1.95014	0.787	0.5143	0.9932	24.485	57.9877	99.4391	3.7355	2611.73	512.355
Dalian Heroes Memorial Park	P01	4	1	340.307	289.172	311.102	11.6942	312.604	2.25834	2.57871	47.1771	507.805	58.7464	118.156	21.0491	102.403	192.926	66.1506	45	12.7841	3.96629	285	29.1282	43.9877	-28.9553	-41.2492	139.114	111.155	2.0627	4.9353	4.7109	53.6488	42.8667	55.3275	44.2079	259.305	1.2515	46.8433	68.1792	1.45547	0.4426	0.3065	0.8239	43.3976	55.5571	99.9392	3.1236	1505.51	512.237
Dalian Heroes Memorial Park	P02	1	0	1013.12	315.282	583.241	237.521	462.561	1.38139	2.22157	34.0973	469.221	131.505	127.871	47.4732	70.9807	178.518	182.999	502	74.5914	28.0833	624	68.7692	177.203	-67.4272	-175.09	2582.96	7931.04	6.5442	7.8567	8.9785	23.0272	70.7056	24.5485	75.377	11217	0.3257	129.496	133.614	1.0318	1.3105	1.6667	0.6612	9.6548	22.4248	96.0733	3.0489	2703.63	512.541
Dalian Heroes Memorial Park	P02	2	1	417.411	362.699	385.804	12.1087	383.428	2.24652	2.5091	45.7398	433.921	62.6485	138.274	18.1421	102.18	161.9	82.9094	86	27.3885	5.625	297	32.9395	63.6361	-30.1861	-62.7588	600.829	1877.01	3.7969	6.3983	7.5374	23.8141	74.396	24.2423	75.7337	2523	0.3201	58.7196	66.4349	1.13139	0.6382	0.3382	0.6083	24.6391	44.1027	99.5205	3.7211	1177.54	512.375
Dalian Heroes Memorial Park	P02	3	0	419.104	343.536	376.194	15.188	374.947	2.59879	2.49992	25	409.494	63.82	146.522	31.4252	109.689	240	62.2888	153	19.2695	4.56897	372	27.2112	43.1545	-25.1488	-43.4439	1181.46	1086.67	4.7055	7.0745	6.9909	49.6281	45.6463	52.045	47.8694	2380.63	1.0872	44.0726	78.7713	1.78731	0.5842	0.2022	0.9685	26.1891	35.9458	99.1795	3.7203	2688.6	512.415
Dalian Heroes Memorial Park	P02	4	0	423.15	352.861	373.945	13.9978	372.276	4.06222	2.37355	41.1011	475.051	25.9583	126.302	10.9142	118.25	205.407	21.2529	11	2.8133	2.78014	188	6.2359	11.2994	-6.9057	-11.8907	44.5546	34.2112	1.8202	3.7967	3.5326	52.3481	40.1954	56.4419	43.3388	85.1122	1.3023	15.0473	33.5267	2.22808	0.7808	0.6836	1.2977	42.4151	81.4567	99.8895	3.5682	1551.44	512.388
Dalian Heroes Memorial Park	P03	1	1	207.828	81.3423	143.213	24.4579	144.055	2.61578	2.44558	44.0155	431.794	111.043	138.955	64.1529	74.9064	208.261	153.718	536	69.9739	25.5667	569	58.8983	155.176	-62.774	-155.858	1945.21	4636.7	5.789	7.5731	8.4418	28.1366	67.0679	29.532	70.3942	6913.45	0.4195	108.766	113.17	1.04049	1.5141	2.0421	0.666	7.1104	17.8434	94.6138	2.6691	2816.08	512.126
Dalian Heroes Memorial Park	P03	2	1	164.831	87.6919	112.052	13.8568	108.845	4.48863	2.25955	47.2778	456.74	78.8992	131.366	33.7522	89.0867	239.282	79.4865	85	25.7576	8.07317	284	37.423	67.2107	-28.8096	-61.9677	2942.47	2030.31	5.9668	7.987	7.6159	54.7981	37.8108	59.0929	40.7742	5369.66	1.4493	56.2908	96.5241	1.71474	0.7404	0.4498	1.0588	21.4249	40.4112	99.4033	3.7998	1228.93	512.175
Dalian Heroes Memorial Park	P03	3	1	367.829	-2.05276	207.95	89.679	248.047	2.98058	2.07965	25	549.534	76.3766	109.183	23.3049	86.556	211.486	70.0546	146	23.6246	7.03409	328	33.145	55.7953	-23.8552	-50.5314	1164.56	1163.55	5.0809	7.0601	7.0592	46.6962	46.6556	49.9171	49.8737	2493.91	1.0009	49.5763	96.0491	1.9374	0.736	0.4608	1.0094	20.1078	48.294	99.4302	3.4327	2796.22	511.777
Dalian Heroes Memorial Park	P03	4	1	319.952	205.112	239.444	16.9775	235.674	4.66338	2.13964	25	609.831	48.1303	98.3878	11.6126	88.4132	201.613	34.0183	24	7.4766	8.05	286	14.6163	28.713	-15.2423	-27.0877	760.159	393.503	3.8922	6.6335	5.9751	63.0927	32.6605	65.7685	34.0457	1204.83	1.9318	24.0922	63.7629	2.64663	0.922	0.9281	1.5742	25.3093	64.6633	99.719	4.0109	1618.64	512.356
Dalian Heroes Memorial Park	P04	1	2	224.384	177.045	202.684	12.7721	205.932	2.10209	2.53805	25	393.952	8.5085	152.303	3.3049	110.396	176.038	6.6967	0	0	2.33121	63	3.1441	6.7452	-2.9419	-6.4597	7.3268	1.465	0.9306	1.9915	0.3819	64.6655	12.93	83.3134	16.6587	11.3303	5.0012	4.73855	11.0182	2.32524	1.3226	1.4567	1.0424	26.9863	61.2941	99.4713	4.0612	2457.71	512.896
Dalian Heroes Memorial Park	P04	2	0	236.287	210.78	222.102	6.48622	221.339	2.02003	2.63471	36.7065	478.325	34.1476	125.438	10.3319	80.4598	156.535	12.9861	4	1.5152	2.78947	207	4.4809	7.8033	-5.2664	-8.4414	552.173	96.5542	5.6523	6.3139	4.5701	59.137	10.3408	85.1109	14.8827	933.718	5.7188	9.2	47.4974	5.16276	0.5339	0.5212	1.534	56.3037	73.5504	99.9876	4.0297	1069.82	512.117
Dalian Heroes Memorial Park	P04	3	1	246.852	221.814	233.713	5.57108	233.232	2.50985	2.57065	47.2504	453.115	6.0147	132.417	1.7629	120.12	144.265	6.8495	0	0	2.40684	31	3.8579	7.624	-3.7451	-7.1223	4.2659	2.297	1.164	1.4507	0.8316	43.6711	23.515	64.9728	34.985	9.7683	1.8572	4.84716	6.99771	1.44367	1.4836	2.1656	0.708	7.0179	18.3304	94.3929	2.6685	2443.14	512.305
Dalian Heroes Memorial Park	P04	4	1	264.349	225.992	236.977	6.38663	235.504	3.80102	2.22481	25	473.576	5.5951	126.696	1.5027	119.713	131.579	7.0745	0	0	1.91803	30	3.9352	7.6009	-3.1853	-7.1683	7.2316	2.6093	0.7932	1.9785	0.9591	59.9845	21.6435	73.4524	26.5029	12.0558	2.7715	5.00961	6.13771	1.22519	1.1989	2.1075	0.6687	5.8646	15.5261	93.5242	2.4406	1408.57	512.269
Dalian Heroes Memorial Park	P05	1	-1	701.277	374.194	531.332	82.459	545.445	2.21373	2.52958	48.233	364.432	97.8068	164.64	105.248	66.0793	240	102.961	422	44.6561	21.5	716	50.0529	101.252	-45.9162	-95.7292	9334.6	3089.94	7.2949	9.1415	8.0359	67.1272	22.2204	75.0791	24.8526	13905.8	3.021	72.8429	117.636	1.61493	1.3379	1.111	0.928	12.6285	33.4189	97.5393	3.3035	2806.42	512.19
Dalian Heroes Memorial Park	P05	2	-1	380.357	286.899	317.054	18.3367	310.107	2.9987	2.24509	43.9331	299.286	67.1152	200.477	46.6903	129.171	240	78.1722	155	31.1245	12.1707	327	49.4198	84.0225	-42.9641	-75.0556	962.835	1269.74	5.3059	6.8699	7.1466	39.4384	52.0095	42.9866	56.6887	2441.36	0.7583	55.3319	77.1562	1.39443	0.9985	0.7808	0.7043	9.3877	25.9175	96.8824	3.0199	1223.97	512.237
Dalian Heroes Memorial Park	P05	3	1	398.705	318.166	362.226	14.8068	363.397	2.87407	2.40716	32.3517	307.477	68.5539	195.137	64.5302	97.9727	240	75.1372	342	30.8108	12.2088	500	40.8279	68.7277	-35.6351	-65.3876	1189.18	1712.68	4.8986	7.081	7.4458	39.1588	56.3972	40.9678	59.0026	3036.83	0.6943	53.1541	80.9835	1.52356	1.0911	0.7977	0.8305	20.4949	37.847	99.0314	3.8419	2791.12	512.228
Dalian Heroes Memorial Park	P05	4	0	476.962	368.216	409.149	24.1855	403.246	3.44266	2.4094	45.1172	394.531	141.518	152.079	170.758	95.3895	390.371	165.406	327	69.2797	22.5238	650	82.3996	173.644	-73.6366	-160.29	2125.65	6300.83	5.9045	7.6618	8.7484	24.1684	71.6396	25.2199	74.7565	8795.17	0.3374	117.084	162.492	1.38783	1.2396	1.243	0.8538	5.5967	11.4298	91.2467	2.389	1608.48	512.33
Dalian Heroes Memorial Park	P06	1	0	312.612	148.632	208.817	49.8737	196.975	1.81482	2.44544	31.9061	414.716	18.0206	144.677	6.0523	68.4775	179.565	11.3538	7	1.1382	1.96178	160	4.0626	6.2541	-3.072	-5.43	28.0265	5.691	2.224	3.3331	1.7389	65.2179	13.243	83.0929	16.8727	42.9736	4.9247	8.03564	23.9397	2.97919	0.5824	0.4941	1.0912	100.066	77.1369	99.7804	4.0527	2186.99	512.25
Dalian Heroes Memorial Park	P06	2	1	245.287	173.964	211.521	14.3631	209.596	3.85883	2.21616	44.9463	416.8	6.8085	143.954	2.3338	124.585	172.068	4.4556	0	0	2.47664	30	1.9103	4.2159	-2.1977	-4.2245	32.6653	9.8245	1.857	3.4863	2.2849	66.8043	20.0923	76.8729	23.1205	48.8969	3.3249	3.15669	9.10631	2.88477	0.9974	1.4393	1.5353	13.1469	39.7125	99.0087	3.3692	947.43	512.19
Dalian Heroes Memorial Park	P06	3	1	239.48	158.284	192.814	19.9157	195.26	1.79376	2.49515	46.7651	456.692	7.411	131.379	2.1431	114.723	149.254	4.3432	0	0	2.47111	39	2.1844	4.4729	-1.9879	-4.3521	20.0278	4.159	2.2118	2.9971	1.4253	60.0821	12.4768	82.7542	17.185	33.3341	4.8155	3.0739	10.0238	3.26095	1.2737	1.5277	1.4573	14.9345	39.3558	98.7211	3.5201	2172.11	512.388
Dalian Heroes Memorial Park	P06	4	0	346.23	182.42	242.79	43.196	241.035	2.65067	2.1403	36.9812	467.077	8.9051	128.459	2.448	111.628	137.426	5.426	0	0	2.27536	49	2.3389	5.1422	-1.9291	-4.7155	53.7631	13.7968	0.6047	3.9846	2.6244	77.423	19.8685	79.5194	20.4065	69.4407	3.8968	3.843	11.9978	3.12199	1.0936	1.4284	1.3189	13.2874	44.1989	99.4066	3.3886	1255.42	512.569
Dalian Heroes Memorial Park	P07	1	1	397.557	279.146	341.931	27.418	346.306	2.1271	2.5494	45.2057	527.49	207.045	113.746	378.814	44.0347	212.389	281.486	463	80.9441	33.7059	1047	106.252	276.403	-111.056	-274.578	4738.73	19897.7	6.8283	8.4635	9.8984	18.5257	77.7886	19.2198	80.7027	25579.1	0.2382	199.217	213.502	1.07171	1.3753	1.8928	0.7423	8.6168	23.0195	95.9303	2.9184	2616.95	512.405
Dalian Heroes Memorial Park	P07	2	1	416.253	180.127	308.7	74.7533	352.45	1.5839	2.43765	35.5652	463.682	143.41	129.399	56.844	79.0722	214.056	200.009	202	70.8772	23.8333	732	70.6525	193.209	-62.7413	-180.095	3878.02	5466.9	6.777	8.2631	8.6065	37.7809	53.2603	41.3125	58.2388	10264.5	0.7094	141.677	145.482	1.02686	1.0519	1.4155	0.6642	8.6236	21.8301	94.9373	2.8669	1136.96	512.29
Dalian Heroes Memorial Park	P07	3	0	412.31	240.474	297.809	32.6098	293.496	2.26195	2.36102	47.2443	502.534	43.867	119.395	12.9492	103.842	229.533	39.6927	48	7.8689	3.49143	280	10.886	22.9599	-12.1229	-22.5491	761.685	799.032	5.492	6.6355	6.6834	42.23	44.3006	48.797	51.1896	1803.66	0.9533	28.09	55.3677	1.97108	0.531	0.4659	0.88	53.7903	67.1047	99.9762	4.024	2601.53	512.229
Dalian Heroes Memorial Park	P07	4	-1	484.495	232.782	318.032	42.9736	314.707	5.70617	2.21079	41.5649	550.16	45.7886	109.059	14.5025	95.21	158.856	59.0075	68	20.9231	4.52778	272	15.3438	43.5179	-15.2736	-43.9652	227.266	427.291	4.2061	5.4261	6.0575	31.491	59.2073	34.7187	65.276	721.686	0.5319	41.7889	49.5956	1.18681	0.9149	0.8543	0.8187	17.1044	57.4411	99.3278	3.6589	1500.68	512.285
Dalian Heroes Memorial Park	P08	1	0	683.317	314.46	615.619	70.0786	632.711	7.63493	1.88832	25	467.556	147.27	128.327	64.3352	71.5905	196.335	213.599	502	76.0606	27.5417	696	71.5988	200.801	-63.9389	-203.182	3735.14	5979.35	3.6107	8.2255	8.6961	38.256	61.2415	38.4015	61.4744	9763.55	0.6247	151.152	143.229	0.947583	1.4356	1.855	0.6032	7.8212	20.0591	95.4076	2.7883	2642.31	512.198
Dalian Heroes Memorial Park	P08	2	1	654.098	511.656	594.059	40.9159	603.053	1.58572	2.50906	39.209	426.597	108.267	140.648	50.5863	85.9107	232.288	150.493	154	47.3846	9.87879	483	49.136	134.226	-45.0713	-130.663	1072.75	3107.75	4.9498	6.978	8.0417	24.8204	71.9045	25.6584	74.3321	4322.05	0.3452	106.579	110.096	1.033	0.7414	0.2545	0.5837	9.5276	23.2344	97.6101	2.757	1152.06	512.315
Dalian Heroes Memorial Park	P08	3	0	540.632	-1.29969	118.052	179.597	30.5947	2.94029	1.63876	26.4038	484.179	34.4759	123.921	13.888	107.778	240	16.3885	17	2.6154	3	196	6.7011	9.8658	-6.8051	-9.5711	52.2037	75.862	2.5968	3.9552	4.3289	36.8776	53.5901	40.7398	59.2027	141.56	0.6881	11.5974	47.3923	4.08647	0.5327	0.3877	1.7442	55.1613	78.6764	99.9544	4.2472	2626.83	512.443
Dalian Heroes Memorial Park	P08	4	1	1026.39	1.58274	280.869	377.195	83.6093	2.76495	1.26679	27.1851	488.485	42.8684	122.829	11.3032	94.0779	240	21.5516	16	5.4237	5.19298	251	8.328	14.6261	-8.4604	-13.826	639.262	109.711	5.7807	6.4603	4.6979	59.5769	10.2247	85.3456	14.6471	1073	5.8268	15.2662	58.6529	3.842	0.5579	0.513	1.495	49.2681	63.0189	99.8497	4.4789	1513.7	512.476
Dalian Heroes Memorial Park	P09	1	0	471.78	303.015	357.38	32.5927	352.54	2.47656	2.34608	42.8375	521.993	191.901	114.944	91.5572	66.4894	209.497	264.645	487	79.8361	35.9412	1009	114.712	261.433	-110.548	-260.312	8027.76	15064.7	6.511	8.9907	9.6201	33.7409	63.3176	34.7224	65.1594	23792.3	0.5329	187.286	196.309	1.04817	1.3778	1.8572	0.6867	7.4123	19.6411	94.9087	2.7198	2734.31	512.193
Dalian Heroes Memorial Park	P09	2	-1	533.19	269.626	326.033	70.4297	292.938	4.57541	1.88117	37.3535	385.62	134.461	155.594	77.9181	91.954	234.467	184.367	228	65.896	19.2778	725	79.5923	175.404	-75.1363	-172.914	2758.74	10897.5	6.8416	7.9225	9.2963	18.8541	74.4772	20.1426	79.567	14632	0.2532	130.556	138.604	1.06164	1.1655	1.8867	0.67	8.1587	23.7964	96.0936	2.8303	1192.81	512.32
Dalian Heroes Memorial Park	P09	3	0	521.781	159.988	255.521	73.5581	229.356	4.94383	2.22869	31.0547	645.283	180.962	92.9824	32.3961	55.0206	132.802	261.051	394	80.0813	37.9231	886	99.6215	259.38	-107.087	-270.431	6823.97	14875.6	7.0647	8.8282	9.6075	29.8238	65.0129	31.4309	68.5162	22881	0.4587	184.779	177.164	0.958789	1.3517	2.0974	0.6282	6.6684	15.927	93.5835	2.6083	2718.43	512.48
Dalian Heroes Memorial Park	P09	4	1	391.976	196.291	308.204	59.873	322.927	1.53982	2.50329	43.1702	340.542	136.108	176.19	116.874	95.709	240	185.701	371	63.9655	14.8974	900	77.746	182.877	-77.0034	-168.084	9230.05	18484	5.9439	9.1302	9.8247	32.7284	65.5414	33.1771	66.4399	28202	0.4994	131.424	140.531	1.0693	1.2801	1.3892	0.668	8.9926	29.9055	96.5742	2.9605	1572.52	514.118
Dalian Heroes Memorial Park	P10	1	-2	908.597	680.134	788.42	55.5367	792.618	2.1545	2.57147	49.7711	372.316	29.7381	161.153	14.2353	92.3077	227.897	40.4695	73	9.7333	2.02973	245	15.4439	28.1664	-11.2871	-24.5542	455.394	866.257	2.5918	6.1212	6.7642	34.0952	64.8565	34.4396	65.5114	1335.65	0.5257	28.6354	30.8387	1.07694	0.5049	0.2656	0.6363	35.4651	56.1188	99.5184	3.7802	2385.83	512.346
Dalian Heroes Memorial Park	P10	2	-1	866.258	193.866	338.172	162.611	269.486	3.65979	2.03477	33.3679	374.776	3.44	160.096	1.4681	147.059	178.699	3.7674	0	0	2	23	2.751	4.0649	-2.8046	-4.238	2.0952	2.0951	0	0.7396	0.7396	44.3787	44.3779	49.7985	49.7976	4.7211	1	2.6681	4.0763	1.52779	1.1588	1.9914	0.6888	8.9768	25.157	96.0901	2.9623	1039.46	512.154
Dalian Heroes Memorial Park	P10	3	0	296.442	49.6696	191.731	59.2149	198.977	2.21099	2.60137	41.8213	418.353	5.8762	143.42	1.973	132.924	152.323	5.441	0	0	1.6801	34	4.9881	5.4319	-5.7186	-6.4729	8.5811	6.4153	0	2.1496	1.8587	55.1325	41.2177	57.1937	42.7586	15.5644	1.3376	3.85026	7.36959	1.91405	1.3949	1.6771	0.8751	10.5377	36.0894	97.5578	3.1577	2370.89	512.136
Dalian Heroes Memorial Park	P10	4	2	277.261	40.5549	170.061	60.3915	176.724	1.9571	2.60823	42.5415	436.841	5.0754	137.35	1.5947	130.548	143.85	4.1632	0	0	1.65611	23	3.2814	4.6425	-3.227	-4.7709	11.5712	2.6401	0.4215	2.4485	0.9708	73.515	16.7732	81.3971	18.5716	15.7399	4.3829	2.94794	6.5395	2.21833	1.2355	1.959	0.9746	8.3072	24.7942	96.5316	2.8694	1367.35	512.181
Dalian Heroes Memorial Park	P11	1	1	405.727	50.0962	294.788	86.8377	333.16	4.11401	2.20421	25	412.548	51.4723	145.438	38.7924	79.8403	180.777	65.7435	224	29.0532	4.24176	385	19.4506	52.7722	-16.9399	-54.4147	96.9554	171.017	2.2254	4.5743	5.1418	34.8672	61.5013	36.068	63.6193	278.071	0.5669	46.5179	55.9795	1.2034	0.825	0.4186	0.8632	24.392	54.3887	99.0519	3.84	2713.93	512.116
Dalian Heroes Memorial Park	P11	2	1	136.514	35.0015	99.754	20.3978	103.153	3.41623	2.40532	33.783	455.132	30.0422	131.83	9.8892	83.6229	165.359	9.5444	3	0.9804	2.89623	192	3.4013	5.7668	-3.8588	-6.1877	505.78	29.3855	5.426	6.2261	3.3805	66.3363	3.8541	94.5003	5.4904	762.449	17.2119	6.76015	41.9993	6.21278	0.4289	0.3668	1.5616	67.1131	77.5438	99.9942	4.1057	1182.69	512.074
Dalian Heroes Memorial Park	P11	3	1	124.861	59.4427	90.4945	11.9047	91.3728	2.56018	2.37497	46.7743	450.42	5.4	133.209	1.6006	122.374	150.905	5.2009	0	0	2.08631	28	2.1301	5.4659	-1.9501	-5.1955	8.8978	1.5888	1.6144	2.1858	0.463	57.2666	10.2258	84.6374	15.1133	15.5375	5.6002	3.68019	6.69657	1.81962	1.4898	1.9373	0.8965	8.4372	25.472	96.1058	2.913	2698.46	512.115
Dalian Heroes Memorial Park	P11	4	1	143.052	69.593	98.1924	17.6294	96.2238	2.96333	2.52361	25	490.442	9.9103	122.339	2.4901	109.89	131.008	8.3137	0	0	3.14407	52	2.4473	7.5964	-3.491	-8.0423	76.8053	14.308	2.2239	4.3413	2.6608	76.5287	14.2564	84.2918	15.7026	100.361	5.368	5.88666	12.7162	2.16017	1.0953	1.4537	1.1388	11.2603	33.343	98.3934	3.2477	1556.59	512.071
Dalian ganjingli· dongshi District	P01	1	0	721.766	551.336	634.45	42.9396	627.712	2.0395	2.56812	48.706	572.592	19.2385	104.787	3.4479	90.6344	120.12	16.9283	3	1.1765	6.09524	122	11.0417	17.5939	-12.6969	-18.4713	178.36	54.6315	3.9651	5.1838	4.0006	62.3525	19.0985	76.4426	23.4143	286.051	3.2648	11.9937	24.4745	2.04061	1.0508	1.6606	1.0279	8.4443	28.0155	96.7353	2.8824	1259.57	512.09
Dalian ganjingli· dongshi District	P01	2	1	618.442	473.157	546.502	34.0038	545.794	2.36946	2.59255	47.699	528.454	13.0505	113.539	2.7978	106.421	124.974	18.4752	0	0	3.41772	57	11.6298	20.6269	-12.8653	-22.3538	9.3295	15.7775	0.3888	2.2332	2.7586	34.6541	58.605	36.6631	62.0025	26.9217	0.5913	13.0884	13.0491	0.996998	1.0503	2.2807	0.4188	6.6371	12.9652	93.1839	2.5511	1218.69	512.158
Dalian ganjingli· dongshi District	P01	3	1	570.256	407.825	471.89	35.2376	466.576	2.4777	2.53529	40.7745	565.432	16.4957	106.114	3.129	97.3552	115.518	19.9135	2	0.554	4.7013	74	10.9185	21.6652	-10.2642	-21.4685	96.0643	30.447	3.0693	4.565	3.416	64.8784	20.5628	75.9159	24.0611	148.068	3.1551	14.1006	18.6192	1.32046	1.1451	1.9095	0.6124	6.6974	15.6618	94.5788	2.6081	1740.9	512.111
Dalian ganjingli· dongshi District	P01	4	1	545.79	435.837	484.316	24.4123	480.005	2.164	2.44401	49.5178	547.443	18.337	109.6	3.8457	101.868	150.376	17.8944	1	0.4651	4.32	97	11.26	20.864	-9.2448	-19.2543	70.5832	18.8165	1.6976	4.2568	2.9347	74.372	19.8266	78.9124	21.037	94.9057	3.7511	12.6848	22.2464	1.75379	1.035	1.7264	0.9089	12.552	44.8552	97.9605	3.237	1008.63	512.068
Dalian ganjingli· dongshi District	P02	1	1	822.383	463.302	717.894	95.5243	765.819	2.64483	2.19444	40.1184	507.981	160.66	118.115	137.826	69.4338	193.361	177.224	138	70.4082	19.7	652	116.484	189.302	-81.7989	-166.895	7038.72	5006.73	6.1983	8.8592	8.5185	56.087	39.8954	58.3751	41.523	12549.6	1.4059	125.638	189.76	1.51036	0.876	1.4925	0.8943	5.8738	14.837	94.0885	2.4152	875.442	523.686
Dalian ganjingli· dongshi District	P02	2	1	920.278	598.602	818.219	65.8252	841.848	4.84378	2.2002	45.874	472.105	141.764	127.09	63.9519	88.8099	224.299	196.298	137	65.8654	20.9	635	72.3239	198.708	-62.0216	-191.497	2268.46	4812.18	4.4589	7.7269	8.4789	31.6242	67.0858	32.0097	67.9036	7173.18	0.4714	139.139	144.63	1.03946	0.8232	1.5998	0.6958	4.8791	9.92	89.5161	2.158	837.42	514.8
Dalian ganjingli· dongshi District	P02	3	1	874.439	306.86	389.676	122.366	333.583	8.30565	1.56806	25	440.188	121.46	136.305	58.7479	96.6851	232.288	131.749	168	50.9091	14.3913	465	75.6771	130.67	-63.2728	-117.454	2755.67	3137.09	5.6414	7.9214	8.0511	44.5651	50.7335	46.6935	53.1566	6183.48	0.8784	93.3018	144.262	1.54619	1.0249	0.8132	0.8741	6.4308	15.5607	95.1035	2.5714	1208.25	512.205
Dalian ganjingli· dongshi District	P02	4	0	850.1	348.729	391.331	84.8512	364.861	16.3692	0.88256	46.6675	330.437	83.7284	181.577	74.6698	104.421	240	103.199	124	50.6122	6.30769	358	57.7446	112.468	-47.9277	-100.169	866.372	1609.7	5.0891	6.7643	7.3838	32.7835	60.9109	34.9278	64.895	2642.71	0.5382	73.1222	92.9549	1.27123	0.8362	1.0638	0.8532	9.8105	27.2962	97.2606	2.9552	686.031	512.105
Dalian ganjingli· dongshi District	P03	1	0	1035.92	804.033	1012.43	32.9638	1019.99	24.4612	0.55336	48.9929	409.402	149.693	146.555	224.152	82.6332	227.445	198.479	238	72.1212	25.4615	969	74.3351	176.676	-72.3341	-178.865	4937.75	10024.1	6.2854	8.5047	9.2127	31.8395	64.6374	32.9809	66.9544	15508.2	0.4926	140.563	156.035	1.11007	1.1812	1.9027	0.6759	10.5408	34.1557	96.9729	3.1153	1203.33	512.123
Dalian ganjingli· dongshi District	P03	2	0	1027.31	940.799	1017.24	10.7437	1019.99	27.3344	0.69715	37.5	293.091	76.3227	204.715	62.7007	100.827	240	84.0437	191	38.0478	12.2683	492	41.0098	79.1485	-39.2246	-71.7895	6138.9	4230.59	6.27	8.7224	8.3501	56.2744	38.7812	59.1393	40.7555	10908.9	1.4511	59.4873	90.1608	1.51563	1.0761	0.9105	0.6682	11.3228	34.6334	97.8513	3.2508	1157.02	512.066
Dalian ganjingli· dongshi District	P03	3	1	1033.71	644.361	982.284	67.4377	1009.81	10.9184	1.56432	28.5919	417.292	113.317	143.784	43.4623	89.2459	197.824	167.342	346	74.4086	23.3	531	49.4852	166.212	-56.9108	-169.674	1832.97	3030.07	3.274	7.5137	8.0163	37.4729	61.9461	37.6764	62.2825	4891.46	0.6049	118.456	108.022	0.911914	1.4106	2.1281	0.549	5.312	13.6702	91.951	2.3264	1659.12	512.27
Dalian ganjingli· dongshi District	P03	4	0	1031.18	624.672	807.157	85.4126	812.216	2.44275	2.48231	40.5273	551.961	179.378	108.703	47.5608	60.5681	164.474	255.14	168	83.5821	16.8333	701	96.9354	258.873	-107.097	-268.718	6756.25	8842.99	6.7878	8.8182	9.0874	40.9651	53.6175	43.2935	56.6651	16492.7	0.764	180.874	175.488	0.970222	0.9236	1.814	0.5737	6.2184	17.6756	94.2588	2.4928	957.283	512.119
Dalian ganjingli· dongshi District	P04	1	0	304.723	197.783	248.262	29.9479	243.909	1.72886	2.56815	12.5793	570.541	14.839	105.163	2.7052	78.1861	121.605	12.0849	1	0.4219	3.90164	76	6.508	11.7271	-6.4413	-10.9782	118.085	22.7572	3.9988	4.7714	3.1249	60.4251	11.6451	83.8127	16.1524	195.423	5.1889	8.56374	19.1708	2.2386	0.9945	1.508	1.3593	14.5305	40.5332	98.711	3.4723	1156.99	512.033
Dalian ganjingli· dongshi District	P04	2	-1	225.994	197.631	210.891	6.83906	210.397	2.41693	2.58125	49.2126	526.149	8.3489	114.036	1.8065	108.637	118.133	7.5871	0	0	2.58333	41	4.6998	8.3916	-3.8903	-7.8946	55.4517	1.9018	2.6093	4.0155	0.6428	78.1544	2.6804	96.67	3.3154	70.9516	29.1577	5.37578	10.53	1.95879	1.0556	2.0778	1.1188	10.4882	28.8615	97.2098	3.0878	1116.15	512.08
Dalian ganjingli· dongshi District	P04	3	1	243.163	201.335	220.308	9.19433	221.768	2.76778	2.48371	48.2483	554.235	9.5405	108.257	1.8615	100.251	115.296	9.0707	0	0	3.07273	45	6.4317	10.4386	-6.2359	-10.1148	33.6254	6.7001	3.4707	3.5153	1.9021	46.3808	9.2417	83.3588	16.6098	72.4985	5.0187	6.42356	11.8802	1.84947	1.1653	2.0167	1.037	7.0161	20.3416	95.213	2.6813	1597.36	512.104
Dalian ganjingli· dongshi District	P04	4	-1	252.942	189.427	207.19	14.5778	201.87	2.96941	2.2691	49.9634	558.835	11.7038	107.366	2.2621	100.959	113.83	8.0123	0	0	4.12766	61	4.6417	8.5354	-4.2336	-8.33	46.6595	3.2846	3.2023	3.8429	1.1893	62.5982	4.4067	93.4123	6.5758	74.5382	14.2054	5.68053	15.5679	2.74057	0.9893	1.6697	1.2784	9.5009	31.1702	98.144	2.96	931.925	512.268
Dalian ganjingli· dongshi District	P05	1	1	722.424	535.177	627.505	41.9426	622.582	2.45894	2.46882	46.5698	474.424	122.188	126.469	55.3197	81.3118	215.44	138.432	159	52.1311	12.75	412	83.4107	141.455	-78.9774	-140.838	2006.98	2365.9	5.8426	7.6044	7.7689	42.5386	50.1459	45.8912	54.0981	4718.03	0.8483	98.0475	142.494	1.45331	1.0181	1.0871	0.7832	6.7645	14.9735	95.2604	2.6396	1228.81	512.077
Dalian ganjingli· dongshi District	P05	2	0	712.676	574.288	620.706	27.37	614.211	4.48803	2.31917	48.9441	408.113	106.99	147.018	67.4327	103.306	240	133.919	209	60.4046	17.35	588	65.3519	127.653	-56.4533	-119.852	1255.04	2841.83	5.3286	7.1349	7.9522	29.1288	65.9574	30.5925	69.2718	4308.58	0.4416	94.8338	117.677	1.24087	0.9652	1.1272	0.7498	7.5232	18.6776	95.829	2.7465	1187.91	512.158
Dalian ganjingli· dongshi District	P05	3	1	716.431	413.901	597.966	77.6778	631.835	3.19697	2.02785	38.736	390.835	107.274	153.517	62.5741	102.093	240	130.296	337	63.227	26.7	535	73.7047	135.426	-60.9968	-118.888	1794.79	3543.62	4.0721	7.4926	8.1729	32.8809	64.9199	33.2382	65.6254	5458.45	0.5065	92.22	120.598	1.30772	1.2343	1.4615	0.7178	9.1258	14.088	94.5249	2.8116	1699.44	512.083
Dalian ganjingli· dongshi District	P05	4	0	449.841	371.459	406.552	20.0935	402.82	2.3435	2.58253	48.761	541.754	36.433	110.751	10.0115	101.613	158.87	23.0414	11	5.1402	4.38776	197	11.6157	18.1463	-11.754	-18.9615	501.257	240.637	3.9871	6.2171	5.4833	62.918	30.2049	67.4837	32.3967	796.683	2.083	16.3314	48.9277	2.99593	0.8761	0.99	1.3299	21.0015	66.2221	99.8434	3.5499	977.864	512.217
Dalian ganjingli· dongshi District	P06	1	0	1022.5	627.294	786.223	107.784	749.205	2.54446	2.4838	35.6873	547.372	14.5043	109.615	2.8569	87.7578	124.249	8.7144	0	0	4.04	66	4.0601	8.1621	-4.0448	-7.9208	187.662	13.3555	2.442	5.2346	2.5919	88.303	6.2844	93.3529	6.6438	212.52	14.0512	6.1775	19.5882	3.1709	0.9771	1.4862	1.5297	13.4032	36.06	98.9875	3.3758	947.246	512.192
Dalian ganjingli· dongshi District	P06	2	1	838.117	628.697	741.4	42.1576	742.159	2.71713	2.43604	25	495.502	15.4217	121.089	3.8027	103.788	131.004	8.8687	0	0	4.93182	78	5.1373	8.9431	-2.7514	-7.7332	167.872	17.6889	3.2076	5.1232	2.8729	79.8275	8.4115	90.4607	9.5319	210.294	9.4903	6.28572	20.8964	3.32443	0.9704	1.3904	1.545	15.1003	40.7036	99.1255	3.4735	916.186	512.001
Dalian ganjingli· dongshi District	P06	3	1	1026.54	697.89	817.616	95.4454	774.55	2.75408	2.37956	45.99	520.454	21.1819	115.284	4.7873	103.699	129.786	10.9557	0	0	6.3913	99	7.6549	11.6404	-7.1618	-11.3186	303.317	94.8725	4.3284	5.7148	4.5525	63.9827	20.0127	76.1646	23.823	474.062	3.1971	7.76015	28.9691	3.73306	1.0418	1.411	1.5943	14.6843	37.2028	99.133	3.405	1310.99	512.254
Dalian ganjingli· dongshi District	P06	4	-1	1076.38	684.77	840.233	81.9432	836.062	2.99899	2.42375	44.5984	482.449	16.3848	124.365	4.0287	104.452	137.018	8.4777	0	0	4	88	4.8782	6.9114	-2.5309	-5.871	161.594	40.3549	2.696	5.0851	3.6977	74.5419	18.6154	80.0121	19.9815	216.782	4.0043	6.01108	22.4388	3.73291	0.7939	0.9679	1.6762	14.735	49.9918	99.5167	3.4183	762.496	511.948
Dalian ganjingli· dongshi District	P07	1	0	454.454	410.533	433.773	9.2171	434.538	2.45051	2.49834	4.10767	412.627	107.612	145.41	59.1299	68.8626	204.429	133.292	173	64.3123	18	484	55.9424	130.02	-51.8034	-132.403	4820.99	4770.13	7.0946	8.4807	8.4701	44.6021	44.1316	50.2006	49.671	10808.9	1.0107	94.4279	119.236	1.26272	0.9522	1.6922	0.8545	7.9503	20.7484	95.0616	2.8024	1157.46	512.912
Dalian ganjingli· dongshi District	P07	2	1	461.435	429.187	442.296	6.04391	441.7	3.21751	2.38612	48.7976	324.938	93.7032	184.651	78.205	110.162	238.474	121.41	202	52.1964	9.7	468	52.4997	118.996	-47.4735	-116.43	8016.96	10629.3	5.5944	8.9893	9.2714	42.3222	56.1129	42.9317	56.921	18942.7	0.7542	85.9616	100.877	1.17351	1.0412	1.3344	0.7546	8.3988	25.6598	97.0264	2.9078	1121.37	512.281
Dalian ganjingli· dongshi District	P07	3	2	727.339	432.807	463.925	52.2014	447.885	12.8222	1.16101	37.5305	544.335	158.272	110.226	1444.82	58.3828	173.5	237.074	250	73.3138	28.5	872	65.7999	217.188	-74.3677	-215.758	2406.32	4995.16	5.5997	7.7859	8.5162	31.3268	65.0298	32.4696	67.4021	7681.33	0.4817	167.885	147.411	0.878047	1.0762	1.6684	0.5533	10.2566	32.5839	96.9113	3.0861	1602.8	512.421
Dalian ganjingli· dongshi District	P07	4	-1	958.729	528.737	711.097	145.622	636.3	1.49687	2.46002	37.3718	322.821	88.1658	185.862	65.0752	114.591	240	120.042	180	53.0973	10	364	57.0152	116.132	-54.8139	-114.106	361.632	1219.58	3.3318	5.8906	7.1063	22.4439	75.6903	22.8406	77.0283	1611.27	0.2965	85.0098	90.926	1.0696	0.9778	1.2912	0.558	13.5904	28.7967	98.2124	3.1799	931.69	512.188
Dalian ganjingli· dongshi District	P08	1	-1	242.806	107.171	160.104	34.9943	147.19	2.18577	2.47478	45.8923	540.329	16.6115	111.043	3.4534	88.0071	124.798	13.4806	3	1.3514	3.32836	85	8.5141	11.7862	-10.136	-13.2037	97.7243	18.2381	3.7266	4.5822	2.9035	62.0402	11.5784	84.2586	15.725	157.518	5.3582	9.55382	21.5094	2.25139	0.8764	1.2615	1.0889	14.2986	40.7241	98.5952	3.3297	1024.21	512.891
Dalian ganjingli· dongshi District	P08	2	-1	252.875	127.773	182.932	35.1137	180.801	1.55664	2.53193	40.3198	460.443	42.5153	130.309	15.7391	120.265	198.478	52.4112	38	14.3396	3.59459	188	19.2417	36.985	-18.2701	-36.076	81.0717	141.169	1.2429	4.3953	4.95	35.9	62.5125	36.4596	63.4868	225.826	0.5743	37.1307	47.2876	1.27355	0.423	0.3429	0.5656	36.5245	58.6716	99.9071	3.9634	988.19	512.425
Dalian ganjingli· dongshi District	P08	3	0	256.09	202.617	232.231	11.4082	234.17	2.58217	2.48646	25	467.216	83.0806	128.42	30.7024	78.7302	231.571	101.041	116	32.2222	6.81132	454	49.5581	95.4737	-40.8482	-83.4817	968.213	960.696	4.8512	6.8755	6.8677	46.9603	46.5957	50.0659	49.6772	2061.77	1.0078	71.5464	93.3767	1.30512	0.6837	0.4346	0.7112	22.4735	35.7906	99.328	3.2069	1412.7	512.074
Dalian ganjingli· dongshi District	P08	4	-1	279.337	224.489	242.958	10.2188	241.567	3.61168	2.34698	21.0938	494.006	44.5543	121.456	12.7542	92.7841	162.218	41.2697	42	21.6495	3.97959	260	15.3668	31.4733	-16.4184	-33.8451	84.881	185.175	1.9143	4.4412	5.2213	30.6029	66.7628	31.37	68.4363	277.362	0.4584	29.2579	55.9572	1.91255	0.6222	0.5862	1.5029	19.3411	62.8512	99.6229	3.2441	818.729	512.033
Dalian ganjingli· dongshi District	P09	1	1	202.87	161.688	184.203	10.9507	184.608	1.75056	2.59126	47.6624	339.307	131.849	176.831	88.6361	92.6784	240	161.794	195	57.5221	13.6	622	69.9105	143.943	-66.6501	-141.866	14713.9	13456.8	7.1251	9.5965	9.5072	49.9303	45.6647	52.1288	47.6753	29468.8	1.0934	114.575	147.033	1.28329	1.0706	1.1921	0.7906	9.7282	36.2666	97.6393	3.0254	1106.22	512.165
Dalian ganjingli· dongshi District	P09	2	-1	308.496	199.141	237.004	27.4877	229.712	2.89311	2.53943	27.4597	336.224	134.552	178.453	8688.23	82.8844	238.645	157.69	205	56.7867	12.9286	943	61.6484	135.765	-64.1207	-138.33	10606.8	14423.9	6.8561	9.2692	9.5766	40.8098	55.4964	42.3574	57.6009	25990.8	0.7354	111.659	154.15	1.38054	1.0076	1.1288	0.7589	37.5155	54.6461	99.3891	4.2794	1070.09	512.071
Dalian ganjingli· dongshi District	P09	3	1	422.028	308.483	377.534	22.8838	375.738	3.23983	2.34212	45.0226	515.157	156.493	116.469	95.4336	61.3497	158.73	225.555	280	81.8713	31.1818	898	86.6277	218.679	-97.2332	-236.668	4161.41	8876.87	6.2538	8.3336	9.0912	30.6628	65.408	31.8844	68.0138	13571.5	0.4688	159.725	153.647	0.961947	1.1623	1.9548	0.5654	6.9048	21.0836	95	2.6536	1525.73	512.043
Dalian ganjingli· dongshi District	P09	4	0	456.51	400.292	439.643	11.6766	441.405	4.27458	2.25653	25	637.153	196.475	94.1689	394.221	49.6088	130.976	260.432	126	78.2609	20.25	910	114.261	266.298	-99.6659	-249.454	2594.58	11181.8	5.6975	7.8612	9.322	18.3216	78.9603	18.7156	80.6583	14161.3	0.232	184.73	205.295	1.11133	0.7832	1.6844	0.6154	9.8571	32.2782	96.7972	3.0105	877.187	511.999
Dalian ganjingli· dongshi District	P10	1	0	1032.05	785.843	972.177	79.1226	1019.99	2.66449	1.25369	48.407	522.117	98.8786	114.917	38.7968	86.5926	236.407	87.194	74	28.1369	11.4783	398	55.1084	74.229	-53.7087	-77.0527	3115.18	3231.49	5.3274	8.044	8.0807	47.5115	49.2855	49.0519	50.8835	6556.68	0.964	61.7737	125.661	2.03421	0.7426	0.7473	1.0882	13.3967	33.0427	99.0133	3.1759	1162.41	512.192
Dalian ganjingli· dongshi District	P10	2	-1	1020.07	1019.69	1019.98	0.0453	1019.99	21.6121	0.71206	31.25	342.745	112.412	175.057	119.839	114.003	312.337	142.181	279	72.846	25.6	558	76.8144	153.985	-76.1924	-144.363	872.723	2754.8	4.1238	6.7716	7.9211	23.5579	74.3619	23.9576	75.6234	3704.58	0.3168	100.669	123.121	1.22303	1.2134	1.9428	0.6882	4.8542	9.6626	91.1687	2.195	1126.36	512.408
Dalian ganjingli· dongshi District	P10	3	2	1024.5	300.942	555.411	265.652	420.236	2.15689	2.02693	32.5836	415.413	37.0494	144.435	15.9414	125.839	213.068	40.7886	48	10.3896	3.33094	283	17.336	30.264	-19.4191	-29.9564	113.437	127.863	2.1269	4.7312	4.851	45.2838	51.0426	46.8528	52.8112	250.503	0.8872	28.8733	43.7111	1.51389	0.6313	0.5373	0.8978	35.2328	59.3074	99.7824	3.6574	1608.2	512.466
Dalian ganjingli· dongshi District	P10	4	0	474.985	274.723	360.117	51.8997	348.128	2.08304	2.57728	25	430.811	5.1831	139.272	1.6621	134.953	144.335	5.3776	0	0	1.94531	27	4.8442	6.0297	-4.9094	-6.3628	5.3211	4.7877	1.0268	1.6717	1.5661	41.0712	36.9543	52.3542	47.1063	12.9558	1.1114	3.81021	6.27053	1.64572	1.0026	1.8551	0.7734	7.1079	20.6181	95.4025	2.6279	926.891	512.225
Dalian ganjingli· dongshi District	P11	1	0	686.731	500.01	623.119	40.0394	637.551	3.79081	2.04932	25	289.954	75.5137	206.929	47.5313	91.4495	240	88.6999	164	35.5748	9.42857	605	29.3922	69.0798	-24.5798	-62.9663	1549.61	1203.91	4.8552	7.3458	7.0933	53.7476	41.7572	56.253	43.7037	2883.12	1.2871	62.79	81.2659	1.29425	1.0167	0.9073	0.7896	17.1768	51.0328	98.7071	3.604	1064.07	522.765
Dalian ganjingli· dongshi District	P11	2	1	708.147	255.331	461.298	162.074	386.319	1.39544	2.37151	40.0513	363.709	110.233	164.967	82.2922	110.64	240	149.302	234	67.4352	15.1304	520	65.6329	131.865	-60.3811	-148.23	2377.89	4791.63	5.2496	7.774	8.4746	32.2688	65.0241	33.1251	66.7496	7369.01	0.4963	105.725	114.641	1.08433	0.9636	1.0684	0.6784	8.3281	20.019	96.001	2.7641	1021.27	517.535
Dalian ganjingli· dongshi District	P11	3	1	400.514	114.311	193.003	53.1183	184.313	8.22544	2.06741	38.0615	381.804	93.3328	157.149	51.6423	120.192	240	114.131	281	60.6911	24.4211	486	55.6315	121.038	-52.7755	-116.833	860.224	1831.56	5.0532	6.7572	7.5129	30.1805	64.2594	31.9342	67.9934	2850.26	0.4697	80.7902	104.46	1.29298	1.3147	1.8681	0.8313	5.8014	12.0188	92.9829	2.4301	1467.64	517.456
Dalian ganjingli· dongshi District	P11	4	0	373.081	192.895	265.083	48.1526	251.165	2.21408	2.55362	16.3391	414.465	88.8061	144.765	44.2139	116.144	237.718	103.284	164	66.6667	9.88	316	69.1909	110.473	-73.6256	-104.75	606.34	1865.67	4.2369	6.4074	7.5314	23.8205	73.2944	24.4861	75.3423	2545.45	0.325	73.1821	102.345	1.3985	1.0204	1.5307	0.7004	6.9875	14.6776	94.4672	2.6693	860.015	511.948
[truncated: 4 more columns]
