# Supplementary material for: Affective computing of multi-type urban public spaces to analyze emotional quality using ensemble learning-based classification of multi-sensor data
Source: PLoS One. 2022 Jun 3;17(6):e0269176. doi: 10.1371/journal.pone.0269176 (PMC9165821; doi:10.1371/journal.pone.0269176)
Supplement: S4 Table — (XLSX) [file pone.0269176.s004.xlsx]

## Sheet: Sheet1
S8 Table. Dataset from 8 spaces for binary classification.
Valence（Binnary）	Max（uS）	Min（uS）	Mean（uS）	Stddev（uS）	Median（uS）	Mutual Information	Median F（Hz）	Kurtosis	Mean RR (ms)	SDNN (ms)	Mean HR (beats/min)	SD HR (beats/min)	Min HR (beats/min)	Max HR (beats/min)	RMSSD (ms)	NNxx (beats)	pNNxx (%)	RR tri index	TINN (ms)	DC (ms)	DCmod (ms)	AC (ms)	ACmod (ms)	LF (ms^2)	HF (ms^2)	VLF (log)	LF (log)	HF (log)	LF (%)	HF (%)	LF (n.u.)	HF (n.u.)	Total power (ms^2)	LF/HF ratio	SD1 (ms)	SD2 (ms)	SD2/SD1 ratio	Approximate entropy (ApEn)	Sample entropy (SampEn)	alpha 1	Mean line length (beats)	Recurrence rate (REC) (%)	Determinism (DET) (%)	Shannon entropy	Integ.	RMS	Mean	SD	F. mean
1	0.680346	0.322602	0.411289	0.291298	0.400269	0.750672	0.951099	0.62364	0.936554	0.289776	0.0204358	0.00194302	0.217717	0.172888	0.255772	0.155769	0.462783	0.339081	0.305785	0.251849	0.236351	0.718459	0.763208	0.0369125	0.0317509	0.505738	0.587325	0.634286	0.549262	0.498389	0.515646	0.488877	0.0418463	0.0703827	0.25594	0.299194	0.0758499	0.536955	0.518753	0.22887	0.0635818	0.412695	0.779447	0.398915	0.0527379	0.0661938	0.0488622	0.0699539	0.42395
1	0.552261	0.367289	0.451131	0.234406	0.452958	0.936908	0.882878	0.507803	0.739513	0.271042	0.0978588	0.00239364	0.290759	0.390223	0.188586	0.117308	0.435103	0.286478	0.236364	0.19265	0.164678	0.74419	0.813271	0.0227236	0.0253494	0.55072	0.527198	0.61047	0.446699	0.554254	0.438464	0.568276	0.0302057	0.0524477	0.188851	0.30948	0.162423	0.500634	0.582423	0.347128	0.0422528	0.425822	0.802467	0.345321	0.0432787	0.060185	0.0599948	0.0506155	0.449034
1	0.646423	0.368847	0.482015	0.296131	0.487799	0.907383	0.938174	0.600407	0.583118	0.319841	0.180436	0.00508678	0.325158	0.336073	0.282489	0.269231	0.554394	0.306955	0.309091	0.327325	0.255092	0.739674	0.770715	0.0213679	0.0490989	0.475014	0.51961	0.680433	0.245224	0.775794	0.228675	0.77466	0.0426491	0.0207304	0.282448	0.329289	0.0739522	0.720539	0.545761	0.273901	0.0564693	0.415377	0.785512	0.40698	0.0551495	0.0471806	0.0478659	0.0387731	0.395763
1	0.509153	0.336736	0.407424	0.168337	0.402041	0.847686	0.239174	0.475671	0.594494	0.457982	0.173591	0.00683242	0.240751	0.623917	0.322394	0.267308	0.533865	0.30204	0.498347	0.309039	0.25801	0.610747	0.717172	0.0667656	0.046719	0.534748	0.661136	0.675171	0.618995	0.442685	0.576054	0.426882	0.0688165	0.0883379	0.322332	0.521704	0.153159	0.622522	0.445389	0.497089	0.0728506	0.368642	0.892448	0.416328	0.058452	0.0494365	0.0486023	0.0422804	0.421556
1	0.539514	0.386183	0.461238	0.0838613	0.460474	0.597331	0.969687	0.450866	0.825672	0.0916865	0.0610501	0.000463213	0.216301	0.0820402	0.0361484	0.00576923	0.00962348	0.127781	0.085124	0.0625879	0.0339035	0.943184	0.966075	0.0162116	0.00139913	0.584157	0.485595	0.308757	0.848003	0.040768	0.977491	0.023082	0.0128966	0.752841	0.0361146	0.118314	0.429991	0.673672	0.465119	0.771902	0.0794112	0.401594	0.905306	0.467832	0.0221472	0.0136227	0.0104684	0.0141668	0.498759
1	0.582341	0.419755	0.481876	0.227084	0.466371	0.907149	0.835243	0.550702	0.563315	0.0275567	0.192719	0.000261479	0.415161	0.178241	0.0148843	0	0	0.0531078	0.0280992	0.015826	0.0143072	0.981084	0.986281	0.00234668	0.000302047	0.437103	0.257742	0.165268	0.699564	0.0692549	0.925652	0.0750575	0.00223105	0.469818	0.0148656	0.0361885	0.329681	0.683664	0.534613	0.583433	0.0852181	0.450364	0.862287	0.508486	0.0159621	0.0134492	0.0117968	0.0128464	0.535455
-1	0.665835	0.411621	0.489157	0.406042	0.435138	0.522948	0.856162	0.620488	0.512528	0.00386019	0.226544	6.16819e-05	0.404241	0.194849	0.00904085	0	0	0.0218384	0.0132231	0.00358282	0.00782216	0.990538	0.992391	0.000184674	0.000108193	0.305687	0.0538059	0.0903198	0.498839	0.169274	0.757972	0.245224	0.000363787	0.181702	0.00900935	0.00466213	0.193176	0.833783	0.63077	0.459423	0.0624817	0.345506	0.786065	0.444334	0.035448	0.0271478	0.0169083	0.0306444	0.449388
1	0.570411	0.370549	0.429034	0.0841377	0.43254	0.504777	0.149167	0.557471	0.603443	0.0331031	0.168311	0.000284154	0.388179	0.13498	0.0129477	0	0	0.0502177	0.0495868	0.0167148	0.011478	0.972863	0.988061	0.0075639	0.000531999	0.421281	0.392934	0.215202	0.961173	0.0378827	0.989757	0.0106346	0.00537906	0.870114	0.0129145	0.0444403	0.425239	0.80119	0.52584	0.773234	0.101555	0.547759	0.924392	0.565307	0.0294728	0.0136227	0.0128364	0.0122	0.489186
1	0.977099	0.604076	0.787946	0.52069	0.771922	0.945775	0.996336	0.450851	0.362011	0.444093	0.351793	0.0154662	0.304156	0.668826	0.381556	0.586538	0.58966	0.521502	0.442149	0.406381	0.350959	0.622292	0.647984	0.059732	0.0875236	0.729107	0.647251	0.741686	0.341872	0.61037	0.353389	0.652785	0.0956679	0.0373685	0.381156	0.462328	0.0790145	0.684536	0.275639	0.254261	0.0784203	0.338735	0.775062	0.485905	0.228236	0.176867	0.128278	0.188199	0.571175
1	0.975888	0.623424	0.810576	0.551086	0.747872	0.843972	0.713524	0.631854	0.412439	0.696493	0.304932	0.0651752	0.31062	0.660606	0.585865	0.467308	0.752178	0.385756	0.519008	0.809714	0.588815	0.314861	0.45177	0.073891	0.213659	0.659403	0.673791	0.836302	0.180174	0.830853	0.169944	0.836819	0.174489	0.0143131	0.585579	0.728126	0.0811724	0.685884	0.329617	0.254822	0.00699855	0	0.15351	0.10048	0.0899052	0.0850768	0.0733655	0.0822089	0.502659
1	0.69734	0.623167	0.67039	0.0902136	0.671655	0.901848	0.507662	0.415619	0.572157	0.468706	0.187175	0.00859617	0.375482	0.693335	0.333318	0.275	0.36656	0.193373	0.42562	0.339182	0.238682	0.687019	0.762301	0.0571998	0.0892679	0.599933	0.641846	0.743776	0.354191	0.669394	0.33432	0.670523	0.0894261	0.0345261	0.333062	0.53159	0.148874	0.364948	0.135463	0.332679	0.16757	0.453674	0.972298	0.631255	0.116552	0.0624627	0.0601103	0.0547418	0.431661
1	0.713328	0.565824	0.652231	0.163435	0.650513	0.919828	0.846769	0.418515	0.124361	0.366246	0.684376	0.0128611	0.51727	0.713713	0.36356	0.984615	0.636336	0.292086	0.561157	0.325025	0.341909	0.694896	0.661514	0.0626476	0.114706	0.542429	0.653196	0.77035	0.313123	0.726098	0.288895	0.717693	0.106426	0.0280348	0.363064	0.342477	0.0311339	1	0.49071	0.12948	0.0385527	0.233757	0.558442	0.337366	0.189224	0.117019	0.0956451	0.117158	0.460557
1	0.969001	0.999976	0.999982	5.56565e-05	0.999984	0.619853	0.803797	0.205091	0.641379	0.202458	0.146895	0.0027273	0.32151	0.503814	0.0458579	0.0153846	0.0298282	0.129044	0.252893	0.0507159	0.0326589	0.939995	0.968435	0.00757474	0.000944197	0.386935	0.393109	0.269782	0.944054	0.0875517	0.937699	0.0629288	0.00547462	0.517085	0.0458334	0.265851	0.798693	0.419508	0.217063	0.9206	0.343188	0.94586	0.993669	0.705341	0.0121886	0.0349678	0.00778272	0.0445774	0.560362
1	0.968982	0.999994	1	6.8643e-05	1	0.795745	1	0.261764	0.61169	0.0334131	0.163525	0.000260333	0.397412	0.131529	0.0222733	0	0	0.0637961	0.0396694	0.0356954	0.0196132	0.937315	0.972306	0.00298892	0.000560796	0.335848	0.284582	0.220071	0.851756	0.133481	0.881051	0.120346	0.00236285	0.344717	0.0222804	0.041439	0.255312	0.61927	0.611462	0.518693	0.0294324	0.260602	0.702845	0.266432	0.0461896	0.0541329	0.0530929	0.0464342	0.426609
1	0.969008	1	0.999996	7.60638e-05	0.999995	0.798636	0.994137	0.196713	0.643094	0.0221728	0.145962	0.000134039	0.409307	0.12042	0.0210925	0	0	0.0454606	0.0247934	0.0322873	0.0216424	0.953045	0.975253	0.000684411	0.000774034	0.335445	0.137174	0.250517	0.42912	0.394925	0.522831	0.478946	0.00112004	0.0726876	0.0210685	0.0257833	0.184686	0.77732	0.734628	0.438381	0.0203821	0.175498	0.511992	0.213094	0.0997957	0.0746104	0.0703621	0.0667905	0.495834
1	0.439647	0.247534	0.325244	0.202146	0.322778	0.835059	0.349767	0.510937	0.740869	0.0606446	0.0972378	0.000343339	0.35111	0.0705952	0.0209619	0	0	0.111592	0.0578512	0.03984	0.0171097	0.938409	0.975212	0.00737876	0.000695284	0.463009	0.389961	0.240269	0.888926	0.0543141	0.96615	0.0343986	0.00562693	0.66877	0.0209325	0.0799406	0.482114	0.723711	0.515152	0.813846	0.069483	0.384947	0.905162	0.470655	0.0509732	0.106932	0.0280698	0.133773	0.39922
1	0.575238	0.245246	0.384425	0.464288	0.36258	0.96665	0.439773	0.71822	0.684962	0.0479796	0.124066	0.000320257	0.334794	0.0934167	0.0195906	0	0	0.0660461	0.053719	0.0385057	0.0185773	0.953569	0.980459	0.00131096	0.000608177	0.467218	0.196812	0.227635	0.422086	0.175728	0.720115	0.283274	0.00199992	0.154406	0.0195789	0.0630666	0.412523	0.624108	0.490978	0.768815	0.126497	0.534582	0.942997	0.603541	0.0505816	0.0484821	0.0425956	0.0462142	0.571707
-1	0.460906	0.238408	0.310974	0.216262	0.30765	0.860675	0.841372	0.722632	0.700454	0.0244902	0.116369	0.000100077	0.352447	0.107996	0.0175823	0	0	0.0505783	0.0305785	0.0359609	0.0204852	0.95994	0.979735	0.00190787	0.000647926	0.302974	0.235429	0.233586	0.752241	0.222499	0.780228	0.222421	0.00170029	0.201283	0.0175505	0.0307814	0.254221	0.771927	0.592805	0.548783	0.0676825	0.354792	0.794773	0.46402	0.074295	0.0437098	0.0392024	0.04096	0.536341
1	0.561182	0.326491	0.413198	0.233889	0.406066	0.866223	0.924917	0.563948	0.758221	0.15821	0.0894181	0.0015318	0.293486	0.501594	0.0625129	0.0115385	0.0202656	0.175645	0.209917	0.079779	0.0391769	0.895338	0.953258	0.0103	0.00870205	0.664727	0.430197	0.497682	0.358379	0.340435	0.526509	0.478405	0.0161798	0.0732184	0.0624734	0.202111	0.431511	0.623553	0.372984	0.779687	0.117645	0.746226	0.952484	0.614062	0.10913	0.100749	0.0690626	0.109676	0.440436
1	0.405638	0.314569	0.358518	0.106387	0.35437	0.90408	0.853164	0.549392	0.770868	0.0743413	0.083859	0.000405098	0.259292	0.0871328	0.0353103	0.00384615	0.01003	0.128962	0.0826446	0.05551	0.0319603	0.931887	0.963836	0.00841233	0.00162051	0.559194	0.405714	0.323545	0.697702	0.10864	0.879607	0.121978	0.00790925	0.34133	0.035318	0.0938962	0.34586	0.61134	0.548787	0.696149	0.0705234	0.454971	0.876763	0.467173	0.113091	0.122561	0.10659	0.117695	0.439372
1	0.611202	0.307477	0.432801	0.369817	0.410939	0.940881	0.893271	0.665241	0.687214	0.0440094	0.122934	0.000273224	0.335269	0.138759	0.0301285	0	0	0.0958527	0.0528926	0.055321	0.0325644	0.947536	0.968455	0.0030564	0.00104097	0.462331	0.287103	0.279351	0.611346	0.18648	0.775451	0.226737	0.00325594	0.197231	0.0300934	0.0535131	0.232775	0.781126	0.621576	0.464684	0.041967	0.228574	0.691596	0.347337	0.188674	0.12473	0.11355	0.115412	0.502482
-1	0.96901	0.999722	0.99997	0.000120589	0.999972	0.44225	0.975883	0.294822	0.739763	0.059157	0.0977439	0.000343492	0.326229	0.0850521	0.0569808	0.00769231	0.0312487	0.0998145	0.0760331	0.0633709	0.04987	0.92689	0.946522	0.00113968	0.00115386	0.290636	0.183116	0.289535	0.499485	0.447388	0.522154	0.479185	0.00152438	0.0725666	0.0570828	0.061592	0.104479	0.473672	0.681148	0.302518	0.0695129	0.501232	0.763085	0.425052	0.0442093	0.0662046	0.0667957	0.0547968	0.407463
1	0.968976	0.999882	0.999979	9.83264e-05	0.999984	0.567088	0.715656	0.241421	0.665463	0.0349185	0.134058	0.000218931	0.355562	0.114211	0.0346885	0.00384615	0.00922384	0.0610588	0.0355372	0.042942	0.0319718	0.947261	0.962617	0.00199615	0.000933459	0.280218	0.240245	0.268668	0.707576	0.294162	0.709007	0.293376	0.00188379	0.147908	0.034685	0.037243	0.13204	0.63069	0.721335	0.411728	0.0364113	0.21758	0.602629	0.309799	0.0768655	0.0733414	0.0733944	0.0613713	0.40897
1	0.969045	0.999929	0.999977	9.64712e-05	0.999977	0.566456	0.931512	0.236702	0.778201	0.0483029	0.080689	0.000214982	0.336379	0.0739451	0.0439845	0	0	0.103653	0.0438017	0.0750516	0.0477756	0.921271	0.948874	0.00539275	0.000897652	0.275377	0.352686	0.264849	0.946884	0.128208	0.898901	0.100883	0.00387829	0.390189	0.0439962	0.0528234	0.135728	0.601269	0.832433	0.442449	0.0207762	0.0886076	0.488951	0.218666	0.0742893	0.0682871	0.0683551	0.0571212	0.418543
1	0.610779	0.462841	0.541255	0.176162	0.538122	0.946289	0.813924	0.539431	0.61963	0.0834263	0.158987	0.000738526	0.283811	0.156186	0.0403936	0.00769231	0.0145363	0.145893	0.0876033	0.0850126	0.0410309	0.896317	0.955296	0.00762033	0.00414905	0.286703	0.393824	0.420177	0.703148	0.367355	0.655699	0.348847	0.00712158	0.118933	0.0403693	0.105392	0.338361	0.663918	0.517105	0.619836	0.0673902	0.391903	0.868158	0.451593	0.0662203	0.0523867	0.0503927	0.0459528	0.404095
1	0.579475	0.407885	0.485607	0.270073	0.468384	0.94642	0.952298	0.532054	0.551914	0.0495625	0.200013	0.000520996	0.478316	0.152108	0.0425725	0.00192308	0.00499318	0.111624	0.0504132	0.0624431	0.0432018	0.93159	0.952741	0.00205581	0.00372941	0.282828	0.243406	0.409091	0.339863	0.664966	0.328319	0.677602	0.00356873	0.0335719	0.0425798	0.0546652	0.149312	0.595163	0.795656	0.506909	0.0239028	0.15993	0.517227	0.241211	0.0385689	0.0428855	0.0434908	0.0352658	0.403652
1	0.934133	0.627796	0.756085	0.315889	0.760181	0.886898	0.291872	0.53509	0.693094	0.1006	0.12	0.000757304	0.297898	0.106447	0.0442981	0.00961538	0.01756	0.152579	0.0966942	0.0721528	0.038373	0.907502	0.957431	0.0130604	0.00266022	0.498321	0.459119	0.374147	0.840065	0.14219	0.870393	0.130572	0.0104731	0.323818	0.0442684	0.12816	0.378509	0.668121	0.540819	0.817984	0.0816992	0.378348	0.883494	0.500568	0.120065	0.0917364	0.0836317	0.0847672	0.402677
-1	0.757697	0.546463	0.646127	0.24782	0.63952	0.951998	0.862825	0.488873	0.589632	0.0378127	0.176499	0.000340639	0.285008	0.182162	0.0185762	0	0	0.0630277	0.0380165	0.0335264	0.018012	0.960822	0.980133	0.0037773	0.000751286	0.282656	0.311209	0.247664	0.900502	0.150643	0.873173	0.128435	0.00283788	0.328199	0.018551	0.0492517	0.34981	0.756305	0.555645	0.704917	0.0834605	0.448193	0.834534	0.514498	0.0364978	0.0246423	0.0248787	0.0203975	0.407375
-1	0.772127	0.623874	0.721705	0.204387	0.720857	0.947668	0.465023	0.447148	0.433166	0.00458795	0.287232	0.000145555	0.556312	0.214723	0.00285257	0	0	0.0286402	0.00661157	0.00708388	0.00224646	0.982697	0.99615	0.000975455	6.45493e-05	0.279425	0.168416	0.0624304	0.853332	0.0596542	0.955633	0.043781	0.000764649	0.610348	0.00283882	0.00818972	0.370123	0.669707	0.568096	0.500105	0.0576423	0.318232	0.817435	0.410829	0.0236906	0.0241434	0.0243733	0.0199986	0.389559
1	0.8793	0.723801	0.786921	0.166146	0.78049	0.873952	0.958028	0.405404	0.492014	0.024137	0.241246	0.000323798	0.48208	0.189188	0.00716132	0	0	0.0452204	0.0338843	0.0164125	0.00749611	0.971473	0.991075	0.00278912	0.000336605	0.232028	0.276831	0.174444	0.970813	0.0943496	0.934415	0.0665257	0.00194299	0.502369	0.00713527	0.0336799	0.49269	0.715464	0.458874	0.774427	0.113723	0.529693	0.911422	0.572822	0.0385859	0.0233842	0.0234781	0.0194897	0.417391
-1	0.458497	0.39334	0.422504	0.110853	0.418901	0.926258	0.908727	0.354326	0.0968054	0.510674	0.741815	0.884002	0.0138762	0.713713	0.249788	0.6	0.432203	0.230679	0.797521	0.314199	0.221846	0.711916	0.789849	0.0428111	0.0293288	0.588803	0.605762	0.625895	0.599906	0.420186	0.583138	0.420217	0.0452677	0.0906159	0.249456	0.629271	0.315164	0.663918	0.270467	0.443992	0.54565	0.988542	0.97658	0.948312	0.0314986	0.0201846	0.0159409	0.0206726	0.452313
1	0.52165	0.45637	0.473246	0.0664687	0.476712	0.707835	0.996669	0.38014	0.0834718	0.528626	0.77176	1	0.0120154	0.713713	0.278881	0.603846	0.396693	0.242936	0.903306	0.352062	0.207867	0.698669	0.805725	0.0730946	0.0447456	0.63605	0.672436	0.670599	0.635593	0.391574	0.614152	0.387219	0.0737571	0.102254	0.278499	0.643557	0.27731	0.607296	0.220396	0.386547	0.544009	1	0.977686	1	0.0319469	0.0172128	0.0149734	0.0165188	0.500177
-1	0.961577	0.292778	0.514078	0.812521	0.46953	0.841438	0.672951	0.734675	0.212238	0.514348	0.53337	0.598125	0.267546	0.713713	0.447118	0.75	0.596366	0.277586	0.647934	0.548307	0.408674	0.480627	0.621678	0.135314	0.179287	0.68286	0.749407	0.817705	0.406891	0.62595	0.383004	0.623791	0.19157	0.0421732	0.446573	0.529761	0.0727905	0.704044	0.318354	0.209862	0.248372	0.479933	0.940641	0.720848	0.0394371	0.020651	0.019103	0.0188295	0.44345
1	0.245654	0.112073	0.17366	0.220778	0.180999	0.877866	0.812858	0.787215	0.541627	0.464828	0.206738	0.0442301	0.116229	0.437769	0.4416	0.573077	0.767307	0.365428	0.631405	0.344355	0.376428	0.676636	0.624349	0.0233569	0.0409296	0.529747	0.530597	0.661168	0.318419	0.695597	0.304169	0.70396	0.0394255	0.0300239	0.441269	0.450533	0.0430691	0.728232	0.490595	0.0876061	0.112762	0.596786	0.931441	0.595513	0.0828917	0.0627013	0.0473028	0.0656076	0.349052
1	0.684244	0.589951	0.635842	0.120953	0.631057	0.918932	0.87948	0.396508	0.825934	0.245179	0.0609456	0.00268182	0.275357	0.454922	0.0738977	0.0269231	0.0572149	0.181752	0.289256	0.130372	0.0606699	0.881164	0.945205	0.0106801	0.0024399	0.385625	0.434599	0.365258	0.883377	0.172384	0.850652	0.150636	0.00819685	0.288613	0.0738815	0.317676	0.60134	0.497621	0.280964	0.927334	0.348193	0.989606	0.987563	0.645771	0.00490268	0.00171368	0.00161719	0.00152672	0.548396
1	0.724194	0.657193	0.705217	0.102911	0.702603	0.970097	0.465023	0.370879	0.394874	0.451302	0.320617	0.00986064	0.298636	0.680398	0.418676	0.728846	0.690854	0.578206	0.43719	0.437505	0.39886	0.55941	0.595311	0.0880058	0.0726617	0.695359	0.695627	0.721965	0.535324	0.468699	0.526281	0.477054	0.101618	0.0733864	0.41822	0.445421	0.0515169	0.838699	0.449335	0.191906	0.0482259	0.159632	0.616255	0.344881	0.00929467	0.00304776	0.0020648	0.00341104	0.785765
1	0.679641	0.525372	0.596869	0.22539	0.595226	0.975105	0.996802	0.372257	0.428692	0.48462	0.290982	0.0116358	0.449631	0.673982	0.404729	0.805769	0.7437	0.462905	0.379339	0.458342	0.388212	0.560746	0.631079	0.0568088	0.102929	0.542498	0.640993	0.758871	0.315637	0.721754	0.291993	0.714586	0.0960249	0.0284447	0.404278	0.512197	0.0881803	0.906344	0.573306	0.258259	0.0298956	0.133308	0.654571	0.284798	0.0100721	0.00227768	0.0020648	0.00211815	0.60016
1	0.535277	0.407685	0.463484	0.137312	0.462063	0.89144	0.958095	0.522337	0.654821	0.12692	0.139661	0.00131213	0.380391	0.311568	0.0824192	0.0596154	0.0868295	0.146053	0.173554	0.0860888	0.0712338	0.913534	0.926719	0.0187372	0.00727601	0.441185	0.503405	0.478884	0.774536	0.280367	0.738785	0.264055	0.0160995	0.167342	0.0823487	0.150579	0.208719	0.766455	0.515573	0.382409	0.0980898	0.676828	0.922435	0.559515	0.064518	0.0541438	0.0355204	0.0599271	0.630739
1	0.582362	0.391494	0.447454	0.178963	0.43874	0.823683	0.803264	0.471944	0.463753	0.208427	0.262586	0.00341587	0.313322	0.713713	0.19781	0.244231	0.271087	0.162127	0.379339	0.167035	0.154527	0.846719	0.849864	0.0100355	0.00778644	0.613053	0.427048	0.486002	0.436224	0.361794	0.552599	0.452898	0.0136783	0.0805362	0.197608	0.206152	0.0580596	0.620301	0.31958	0.186084	0.18409	0.591425	0.893299	0.62275	0.167003	0.153711	0.0897973	0.175435	0.405336
1	0.493672	0.3358	0.418574	0.196206	0.412455	0.959086	0.920853	0.583674	0.382015	0.493073	0.33252	0.0129668	0.32724	0.641178	0.387447	0.648077	0.675404	0.620624	0.486777	0.471219	0.364147	0.595388	0.642894	0.113931	0.121554	0.790348	0.727898	0.776502	0.434272	0.522093	0.449106	0.557344	0.153895	0.0546517	0.387054	0.535939	0.109724	0.857494	0.564609	0.260714	0.0413525	0.186572	0.634532	0.347373	0.135624	0.11345	0.0741452	0.125535	0.553803
1	0.575018	0.472131	0.549147	0.126064	0.553263	0.876605	0.96016	0.476882	0.404327	0.535086	0.312095	0.010928	0.358197	0.613969	0.564373	0.467308	0.830529	0.554039	0.509917	0.441505	0.522862	0.577962	0.468093	0.0586452	0.094994	0.626311	0.644956	0.750363	0.339832	0.675827	0.323836	0.682079	0.0943162	0.0329201	0.564169	0.464327	0.00507933	0.692704	0.483354	0	0.0186796	0.107484	0.407309	0.198064	0.0313284	0.042072	0.027059	0.0469019	0.394256
1	0.697833	0.489485	0.597804	0.177359	0.588034	0.718506	0.788741	0.589303	0.370225	0.519647	0.343766	0.0116756	0.345981	0.545216	0.502309	0.686538	0.774998	0.543788	0.518182	0.508741	0.480178	0.479654	0.531111	0.0615862	0.126172	0.640477	0.651064	0.780449	0.269622	0.738397	0.256517	0.746173	0.115228	0.0240702	0.501845	0.494993	0.0356655	0.774148	0.43903	0.190292	0.0312992	0.120763	0.577979	0.280802	0.0769165	0.0686125	0.0449781	0.0759233	0.335224
1	0.8591	0.671195	0.755896	0.193903	0.751493	0.879445	0.72032	0.533118	0.221515	0.615973	0.519753	0.22657	0.451436	1	0.556999	1	0.866707	0.791965	0.61157	0.684768	0.568644	0.352596	0.458169	0.0768726	0.115326	0.541567	0.678732	0.770922	0.37661	0.672556	0.346745	0.661075	0.115073	0.0362329	0.556361	0.617759	0.0573467	0.99318	0.627093	0.140563	0.00793243	0.00689686	0.0793677	0.110964	0.0695568	0.0460634	0.037744	0.0460904	0.462507
1	0.970976	0.8503	0.953722	0.243057	0.979504	0.777689	0.981479	0.434567	0.491369	0.431877	0.241719	0.00943006	0.269166	0.675179	0.238254	0.167308	0.363308	0.322272	0.343802	0.265196	0.193932	0.764542	0.802437	0.10073	0.0445665	0.784231	0.712496	0.670175	0.647921	0.277392	0.704857	0.298859	0.100065	0.144864	0.23824	0.523719	0.258174	0.3705	0.170478	0.438101	0.104733	0.46238	0.90339	0.522563	0.0349543	0.0593282	0.0311742	0.0694863	0.504077
1	0.77757	0.621481	0.693747	0.193345	0.695832	0.933262	0.877348	0.439553	0.586636	0.033255	0.178303	0.0002919	0.437249	0.146014	0.0227432	0	0	0.0788871	0.0347107	0.0343551	0.021359	0.955759	0.975344	0.00242792	0.0012413	0.275814	0.261479	0.296791	0.697344	0.323362	0.684449	0.318975	0.00231357	0.133535	0.0227061	0.0412029	0.249185	0.837906	0.655595	0.548643	0.0365252	0.227718	0.683666	0.326662	0.0287125	0.0158895	0.0146125	0.0145657	0.436802
1	0.982541	0.638343	0.806102	0.391881	0.808171	0.920477	0.376349	0.57041	0.678272	0.15099	0.127455	0.00150146	0.29185	0.310624	0.129412	0.0903846	0.184213	0.154823	0.214876	0.132721	0.114075	0.837818	0.881383	0.021068	0.0150331	0.51857	0.517866	0.555264	0.586691	0.428339	0.573683	0.431339	0.0227187	0.0871619	0.129382	0.161035	0.101851	0.629897	0.461671	0.370765	0.0738854	0.468676	0.789692	0.440375	0.0231062	0.0190675	0.0170527	0.017908	0.473675
1	0.535324	0.242447	0.404707	0.397003	0.416467	0.962923	0.781679	0.691962	0.583215	0.220204	0.180377	0.00291436	0.343451	0.636344	0.154236	0.176923	0.210043	0.123836	0.254545	0.120377	0.122155	0.874191	0.880491	0.0316423	0.021524	0.655103	0.568198	0.593168	0.546529	0.384171	0.585892	0.417656	0.036027	0.0915096	0.154085	0.252694	0.165587	0.498255	0.26315	0.416778	0.345149	0.809508	0.989007	0.855677	0.0419168	0.0207811	0.0191175	0.0190358	0.468002
1	0.512776	0.284404	0.380692	0.227229	0.375822	0.90164	0.900266	0.567034	0.479167	0.38331	0.250785	0.00796471	0.365976	0.713713	0.27217	0.330769	0.355257	0.277042	0.304132	0.287714	0.221607	0.749584	0.783794	0.056325	0.0672891	0.682274	0.639927	0.713817	0.415007	0.567404	0.415541	0.591683	0.0787334	0.0479522	0.271894	0.435791	0.15191	0.560745	0.227867	0.371326	0.094782	0.40439	0.887264	0.430001	0.0469216	0.0239916	0.0221353	0.0219242	0.446641
1	0.453241	0.290886	0.357502	0.150117	0.351507	0.83092	0.72032	0.510246	0.433467	0.474082	0.286982	0.0108602	0.450871	0.623196	0.376885	0.423077	0.466996	0.334658	0.321488	0.440155	0.323755	0.542868	0.671151	0.0286193	0.0454487	0.411761	0.555744	0.672254	0.360567	0.687055	0.330807	0.674278	0.0443195	0.0339885	0.376523	0.513825	0.106368	0.478351	0.117803	0.317458	0.0663013	0.1702	0.854388	0.420873	0.0247915	0.0138722	0.0118401	0.0135066	0.449832
1	0.506385	0.330794	0.421977	0.213264	0.417366	0.953118	0.75976	0.504286	0.545639	0.142793	0.204098	0.00225629	0.43336	0.459545	0.0610358	0.0442308	0.0545725	0.0883314	0.195868	0.0723403	0.040447	0.926228	0.962575	0.0113297	0.0193015	0.55333	0.441786	0.581658	0.302976	0.643139	0.315964	0.691882	0.0199281	0.0316836	0.0609645	0.181199	0.391008	0.469786	0.253572	0.700077	0.286992	0.902039	0.987368	0.760878	0.0297112	0.0235469	0.014728	0.0265594	0.647314
1	0.752069	0.6084	0.686218	0.1942	0.691691	0.958237	0.21479	0.531057	0.955971	0.395317	0.0139851	0.0030923	0.221675	0.24849	0.2232	0.105769	0.464421	0.21492	0.308264	0.287984	0.188965	0.743261	0.814218	0.0275051	0.0341042	0.683539	0.550827	0.64185	0.364209	0.531888	0.404053	0.599355	0.0423065	0.0461513	0.223647	0.474925	0.245428	0.458128	0.424779	0.71621	0.104222	0.665974	0.961417	0.502145	0.0187255	0.0248701	0.0257017	0.0199299	0.421468
1	0.586542	0.459446	0.502791	0.189553	0.490066	0.897348	0.903464	0.503664	0.87633	0.739988	0.041649	0.0103415	0.230155	0.529603	0.476308	0.186538	0.49072	0.461332	0.478512	0.59559	0.344351	0.364473	0.607751	0.0959966	0.0757246	0.688897	0.706488	0.726335	0.553624	0.458944	0.538854	0.462358	0.107988	0.0772234	0.476485	0.863099	0.18529	0.424504	0.273225	0.399804	0.0898035	0.406104	0.956551	0.459584	0.0335527	0.0276142	0.0284019	0.0222818	0.37839
1	0.589966	0.420255	0.448931	0.111949	0.446681	0.601724	0.433311	0.638101	0.777377	0.195365	0.0810434	0.00138668	0.334558	0.143957	0.156298	0.0403846	0.301451	0.150148	0.147934	0.115154	0.138473	0.854079	0.842424	0.00322203	0.00611537	0.304112	0.29306	0.460669	0.315219	0.693586	0.299845	0.699557	0.0057348	0.0298693	0.15706	0.211318	0.114775	0.301427	0.534843	0.678474	0.0315598	0.444425	0.788759	0.199054	0.0187085	0.0517901	0.0539592	0.0409463	0.405513
1	0.257123	0.16259	0.205564	0.156866	0.202358	0.937371	0.569487	0.525186	0.597898	0.503761	0.171572	0.00764481	0.295408	0.54644	0.321863	0.123077	0.540417	0.360305	0.349587	0.448497	0.283839	0.511565	0.71781	0.0458623	0.227293	0.625609	0.614328	0.842858	0.0637342	0.94014	0.0601819	0.945632	0.164888	0.00449551	0.322478	0.591816	0.191842	0.302379	0.314102	0.59227	0.0599723	0.227383	0.763628	0.333737	0.000675254	0.00194145	0.00189153	0.00169177	0.548662
-1	0.247372	0.194761	0.230416	0.0764516	0.234439	0.930779	0.945769	0.454547	0.34506	0.605735	0.36889	0.0169948	0.428888	0.700554	0.500978	0.2	0.6253	0.523731	0.787603	0.576365	0.402561	0.466037	0.582701	0.0756399	0.167784	0.633819	0.676713	0.810672	0.251563	0.768118	0.235906	0.769616	0.147645	0.0214898	0.501667	0.575003	0.0646075	0.540206	0.418956	0.153188	0.0478766	0.330842	0.652798	0.351846	0.000834137	0.00238614	0.00205036	0.00232446	0.566034
1	0.184186	0.126073	0.136847	0.0743997	0.130496	0.78532	0.818987	0.503337	0.281072	0.474838	0.440616	0.0119329	0.369407	0.527248	0.486341	0.567308	0.812408	0.485527	0.407438	0.393228	0.464868	0.545432	0.519506	0.0614098	0.124639	0.673995	0.6507	0.779155	0.268929	0.729912	0.260885	0.747312	0.115085	0.0243793	0.486021	0.426176	0.0161334	0.845599	0.724361	0.11454	0.025313	0.134375	0.49435	0.253198	0.00527152	0.0031996	0.0028734	0.00301217	0.547598
1	0.143555	0.127796	0.128315	0.0216485	0.127214	0.684023	0.678481	0.529562	0.393974	0.47625	0.321438	0.00752172	0.435623	0.390644	0.504561	0.144231	0.926119	0.312339	0.35124	0.413933	0.499218	0.533518	0.487048	0.0945997	0.0965914	0.764707	0.704657	0.752135	0.448187	0.510284	0.462126	0.543033	0.124888	0.0575547	0.506406	0.414032	0.00502786	0.279699	1	0.130883	0.00198171	0.0206675	0	0.0146266	0.000249674	0.00693066	0.00508259	0.00739977	0.538734
1	0.479444	0.285863	0.422788	0.361311	0.47046	0.739606	0.835843	0.673607	0.380084	0.735167	0.33434	0.0411755	0.367643	0.858558	0.666742	0.351923	0.901952	0.847186	0.646281	0.725028	0.624545	0.355066	0.373696	0.119693	0.298612	0.666498	0.734068	0.871808	0.221855	0.804628	0.206208	0.802833	0.251543	0.0180291	0.666969	0.730395	0.0533809	0.565266	0.582347	0.147787	0.00880562	0.0237193	0.285783	0.112248	0.00279181	0.00791766	0.00329213	0.0099443	0.934054
-1	0.741107	0.385679	0.561771	0.622818	0.563867	0.824795	0.757761	0.611261	0.581308	0.82526	0.181539	0.0204144	0.230853	0.422862	0.757447	0.234615	0.824136	0.867816	0.668595	0.919257	0.737548	0.147096	0.29242	0.129832	0.293901	0.819094	0.74424	0.870121	0.226781	0.736491	0.230264	0.775726	0.269345	0.0208178	0.758312	0.816752	0.0493592	0.487312	0.633912	0.107456	0	0.0159	0.107019	0	0.00897123	0.0146639	0.0134429	0.0134929	0.462595
1	0.552676	0.503928	0.532583	0.105445	0.540093	0.870467	0.838907	0.470358	0.627831	0.68617	0.15437	0.0113431	0.32136	0.299591	0.614538	0.121154	0.786396	0.450635	0.452066	0.870674	0.625657	0.141428	0.417033	0.0395473	0.0779252	0.770433	0.595891	0.729369	0.228579	0.635578	0.26826	0.735508	0.0819633	0.025488	0.616848	0.684269	0.0564544	0.305868	0.623338	0.158378	0.00865059	0.00293493	0.15016	0.0652883	0.0373886	0.113342	0.102691	0.105316	0.34914
1	0.716941	0.675446	0.699502	0.0668638	0.694995	0.876728	0.968421	0.45842	0.581224	0.392708	0.181591	0.00654618	0.345266	0.316743	0.293754	0.0788462	0.4854	0.244421	0.310744	0.389172	0.272857	0.72631	0.770624	0.0481071	0.0412968	0.638787	0.620273	0.662112	0.516739	0.473545	0.512103	0.485604	0.0571334	0.0704163	0.294816	0.437494	0.129997	0.294528	0.347699	0.328751	0.0248834	0.305854	0.881415	0.208072	0.00175906	0.00795019	0.00719071	0.00741352	0.52535
1	0.700823	0.653024	0.671256	0.0572185	0.671444	0.804816	0.983744	0.426203	0.716497	0.356037	0.108616	0.00448295	0.325371	0.273704	0.305401	0.134615	0.446595	0.298967	0.390083	0.433119	0.255533	0.675543	0.73236	0.0315798	0.0327336	0.568255	0.567947	0.637511	0.472771	0.537891	0.458851	0.545567	0.0401738	0.056923	0.305696	0.372794	0.0825209	0.546392	0.425277	0.110332	0.0962108	0.624776	0.892397	0.480589	0.00665607	0.0113559	0.00758057	0.0125989	0.581634
1	0.186879	0.177788	0.187841	0.0154744	0.188163	0.732925	0.499134	0.367728	0.0363167	0.196004	0.890969	0.00772753	0.869521	0.713713	0.182674	0.163462	0.305997	0.0754775	0.227273	0.231009	0.157684	0.792144	0.856058	0.0121999	0.0538568	0.435471	0.450803	0.690235	0.0917881	0.923383	0.0851206	0.923591	0.0395826	0.006498	0.182612	0.196988	0.065781	0.56709	0.259549	0.247387	0.068551	0.58861	0.884191	0.457165	0.0204846	0.130142	0.0337588	0.162712	0.163269
1	0.223744	0.188589	0.203345	0.0647823	0.20186	0.874007	0.952698	0.491828	0.202581	0.372285	0.547959	0.0102346	0.608962	0.622836	0.36372	0.465385	0.710766	0.429727	0.292562	0.39013	0.366536	0.60876	0.630924	0.0277835	0.0685989	0.559286	0.552069	0.715865	0.220848	0.786621	0.21022	0.796107	0.0588849	0.0185532	0.36351	0.351384	0.0353063	0.870024	0.7203	0.122466	0.00942852	0.0900804	0.30154	0.123758	0.115207	0.297726	0.119845	0.360457	0.255008
1	0.881638	0.56251	0.712296	0.424913	0.684367	0.947885	0.521919	0.655897	0.845596	0.0974133	0.0532377	0.000487289	0.28066	0.052592	0.0804823	0.0230769	0.0900691	0.11796	0.0966942	0.165936	0.0786475	0.796941	0.900752	0.0046187	0.00821157	0.350899	0.334512	0.491593	0.327898	0.684308	0.313631	0.692822	0.00787317	0.0314283	0.080606	0.107619	0.130299	0.406661	0.662414	0.310725	0.0229811	0.156503	0.478644	0.219693	0.00432957	0.0072452	0.00512591	0.00786741	0.516575
1	0.868858	0.522351	0.746176	0.473562	0.769007	0.957342	0.942505	0.527449	0.745582	0.100136	0.0950914	0.000627621	0.29985	0.07472	0.0570029	0.0153846	0.0354714	0.184994	0.0983471	0.0925982	0.0557362	0.89355	0.937409	0.0172934	0.0043346	0.571693	0.493535	0.424728	0.765301	0.166276	0.833967	0.168107	0.0150111	0.262783	0.0569981	0.122971	0.267572	0.616812	0.581351	0.521148	0.0492887	0.280877	0.762973	0.381282	0.0141803	0.0153689	0.0103673	0.0169452	0.518171
1	0.251759	0.118523	0.184891	0.275585	0.176324	0.757938	0.223318	0.761492	0.715774	0.0453731	0.10896	0.000259925	0.333134	0.0790681	0.0297208	0	0	0.104767	0.0371901	0.0981963	0.0431046	0.927018	0.967154	0.00221405	0.000794174	0.434723	0.251408	0.252989	0.596823	0.190362	0.765627	0.234547	0.00243106	0.189914	0.0298213	0.0546173	0.240029	0.361776	0.624488	0.643473	0.0334313	0.207814	0.536559	0.241101	0.00371673	0.0091975	0.00791267	0.00889898	0.467293
1	0.265493	0.236667	0.251735	0.0448535	0.251881	0.947562	0.976815	0.488719	0.666789	0.0456377	0.133367	0.000305734	0.397702	0.0950345	0.0298549	0	0	0.10811	0.0371901	0.0589983	0.0314549	0.924949	0.964211	0.00315842	0.000586527	0.505542	0.290803	0.22424	0.594211	0.0882733	0.880261	0.118178	0.00344468	0.348372	0.0299199	0.0561582	0.245782	0.459952	0.741716	0.362839	0.0239775	0.194248	0.628887	0.197661	0.00499347	0.0100435	0.00892341	0.00949041	0.471016
1	0.232696	0.18102	0.206335	0.0731066	0.208161	0.976846	0.872085	0.557367	0.641	0.0300486	0.147101	0.00020232	0.391007	0.10234	0.0253479	0.00192308	0.00519645	0.0555854	0.0355372	0.0394282	0.0235133	0.944183	0.972217	0.00186538	0.000614163	0.356119	0.233034	0.228547	0.699632	0.200519	0.786048	0.21585	0.00178175	0.207358	0.0253522	0.0354348	0.193348	0.594845	0.681569	0.590096	0.0518961	0.301305	0.673719	0.376773	0.00858537	0.0093168	0.00828809	0.0088027	0.463659
1	0.191323	0.177411	0.185423	0.032752	0.187077	0.926759	0.971885	0.535954	0.618577	0.0174089	0.159585	0.00010716	0.436923	0.106691	0.0233331	0	0	0.0381046	0.0123967	0.0356917	0.0224012	0.945745	0.97177	0.000386946	0.000852095	0.338504	0.0943924	0.259789	0.300032	0.481379	0.393729	0.612238	0.000994081	0.044095	0.0235092	0.0173825	0.119239	0.124029	0.972034	0.214912	0.0239364	0.0839999	0.640371	0.137652	0.00191227	0.012473	0.0108149	0.0120074	0.503989
1	0.299672	0.25009	0.279086	0.100295	0.283595	0.628682	0.912058	0.467998	0.380782	0.840607	0.333681	0.268455	0	0.704341	0.627146	0.446154	0.681395	0.608415	0.852066	0.670097	0.516533	0.510428	0.532383	0.248982	0.443384	0.946222	0.825739	0.913733	0.268147	0.636929	0.295734	0.710822	0.466343	0.0289487	0.626789	0.932878	0.125329	0.622205	0.388806	0.256997	0.177729	0.474517	0.887439	0.62385	0.0343018	0.0323105	0.0265681	0.0322536	0.527655
1	0.271126	0.0051153	0.20673	0.432851	0.259105	0.595204	0.46489	0.860849	0.713984	0.673576	0.109816	0.00998497	0.280205	0.4845	0.612057	0.273077	0.693918	0.347677	0.620661	0.594999	0.472774	0.378218	0.504405	0.0523338	0.241667	0.61157	0.630771	0.849361	0.0769279	0.927772	0.0715521	0.928794	0.177575	0.00549676	0.612238	0.673401	0.0547939	0.487629	0.365092	0.0620046	0.116326	0.326812	0.916483	0.314124	0.0281394	0.0405102	0.026005	0.0451963	0.532264
1	1.83032e-05	0.00501292	3.5086e-06	2.41178e-05	1.24589e-06	0.626513	0.76509	0.386881	0	0.0330946	1	0.00248024	1	0.713713	0.0294502	0.0173077	0.0337763	0.00328707	0.046281	0.0431168	0.026585	0.935996	0.968224	4.76221e-05	0.00194398	0	0.0162296	0.342015	0.0600472	0.970858	0.0529611	0.958124	0.00114536	0.00385714	0.0294395	0.0345256	0.155745	0	0	0.254401	0.151432	0.868291	0.964839	0.527952	0.161499	0.639703	0.378696	0.726883	0.097855
1	0.003485	0.004659	5.25405e-05	0.00171978	0	0	0.465023	1	0.0556795	0.303099	0.839302	0.020902	0.385156	0.713713	0.215551	0.294231	0.377045	0.161372	0.424793	0.2793	0.198074	0.772291	0.824524	0.264987	0.156935	0.77248	0.83354	0.803586	0.650509	0.386259	0.625161	0.379556	0.262296	0.105762	0.215368	0.344995	0.154316	0.57732	0.260008	0.216946	0.144295	0.657067	0.880154	0.638586	0.242008	0.464018	0.278142	0.525672	0.25226
-1	0.26128	0.242255	0.246757	0.0265741	0.245783	0.782112	0.930579	0.406356	0.917036	0.256045	0.0271053	0.00172653	0.261078	0.144013	0.118634	0.0230769	0.142068	0.154823	0.203306	0.16395	0.0659907	0.770324	0.915653	0.0148645	0.00677723	0.421074	0.47496	0.471437	0.732834	0.31788	0.699494	0.304255	0.0133844	0.141726	0.119066	0.320607	0.346374	0.330056	0.294755	0.660798	0.141898	0.754599	0.933459	0.381539	0.00301311	0.00761397	0.00752281	0.00649199	0.462063
1	0.253667	0.215869	0.236344	0.0456606	0.239679	0.843938	0.951832	0.482842	0.409344	0.555564	0.307649	0.00983942	0.333927	0.482378	0.567687	0.540385	0.909004	0.587913	0.466942	0.461824	0.548369	0.46915	0.441738	0.0900235	0.152885	0.685758	0.698461	0.800817	0.324071	0.688116	0.310064	0.696958	0.149345	0.0308974	0.567439	0.499144	0.0153129	0.754401	0.741754	0.116925	0.00976472	0.0268756	0.0652296	0.124381	0.0304715	0.0469202	0.0249509	0.0548793	0.55593
1	0.357197	0.144986	0.295392	0.256962	0.318946	0.879708	0.882745	0.00142789	0.764385	0.80538	0.0866942	0.0133334	0.201161	0.316914	0.69946	0.188462	0.846179	0.550473	0.597521	0.803986	0.645985	0.17471	0.315421	0.108431	0.20828	0.598197	0.721714	0.833597	0.299423	0.742024	0.275671	0.733095	0.189465	0.0262138	0.700841	0.825748	0.068249	0.35908	0.598552	0.198078	0.0177205	0.111638	0.399891	0.174053	0.0386994	0.091758	0.0635902	0.099498	0.495125
1	0.345188	0.190795	0.265354	0.204435	0.266189	0.958479	0.465023	0.534939	0.447534	0.654773	0.275445	0.0118255	0.321435	0.452761	0.633047	0.565385	0.932668	0.646618	0.584298	0.651962	0.639736	0.371504	0.381312	0.0744381	0.213167	0.669465	0.674719	0.836058	0.182733	0.828966	0.17315	0.837175	0.174465	0.0145415	0.632751	0.621956	0.0332934	0.750912	0.73095	0.136354	0.0140755	0.0633801	0.31411	0.166172	0.0078477	0.0678749	0.00443283	0.0872292	0.278142
1	0.319094	0.0179138	0.258145	0.27829	0.277456	0.726138	0.392139	0.587657	0.447545	0.787845	0.275436	0.029179	0.155759	0.473217	0.669887	0.244231	0.801346	0.496988	0.636364	0.643132	0.655609	0.278143	0.305272	0.24976	0.150372	0.648652	0.826128	0.799056	0.668763	0.403022	0.618044	0.38284	0.241781	0.103894	0.670512	0.812543	0.0746192	0.486915	0.430717	0.185312	0.0275534	0.168154	0.448965	0.253162	0	0	0	0	0.607339
-1	0.680532	0.464303	0.584109	0.302484	0.587431	0.89523	0.465023	0.565705	0.292477	0.67526	0.426921	0.0279022	0.306578	0.713713	0.625714	0.751923	0.806139	0.831006	0.690909	0.691754	0.600876	0.309081	0.410667	0.158465	0.248557	0.848416	0.769174	0.852342	0.319761	0.627551	0.332338	0.673661	0.265022	0.0341632	0.625111	0.663572	0.0476763	0.894528	0.618665	0.11952	0.0363431	0.175662	0.55249	0.309725	0.198956	0.346012	0.129202	0.421814	0.0736572
1	0.975877	0.767458	0.900454	0.415468	0.853117	0.659548	0.883411	0.603077	0.496834	0.817686	0.237734	0.0150306	0.268168	0.360583	0.829976	0.298077	1	0.637068	0.692562	0.787541	0.809855	0.381991	0.245448	0.179553	0.69329	0.776309	0.784814	0.961141	0.113331	0.897239	0.107048	0.904312	0.526473	0.00832577	0.830833	0.733107	0.013281	0.472165	0.702563	0.147577	0.017459	0.103976	0.318034	0.153488	0.0277478	0.0633955	0.0438374	0.0688536	0.34329
1	0.317212	0.285957	0.308566	0.0605245	0.309577	0.942728	0.998268	0.404025	0.71265	0.42829	0.110455	0.00476507	0.255114	0.410906	0.096952	0.0288462	0.141195	0.227336	0.279339	0.0784319	0.0565341	0.8479	0.929898	0.0110945	0.000767225	0.721219	0.439227	0.249668	0.434788	0	0.993129	0.00708604	0.0151393	0.909774	0.0971979	0.557052	0.844472	0.152339	0.0541317	0.96037	0.183642	0.586634	0.908308	0.561568	0.0320717	0.159915	0.0606012	0.195021	0.518968
-1	0.325742	0.300952	0.313961	0.0426347	0.312124	0.905982	0.738041	0.405238	0.510635	0.400609	0.227874	0.00847095	0.46941	0.435403	0.361915	0.173077	0.698343	0.285278	0.312397	0.364621	0.326959	0.646676	0.672688	0.0336112	0.0797389	0.329087	0.575686	0.731809	0.244177	0.804435	0.220823	0.78845	0.0670295	0.0196284	0.362491	0.405388	0.0625396	0.469627	0.457534	0.178018	0.0504037	0.378243	0.878853	0.372264	0.0104579	0.0246857	0.0201138	0.0247988	0.439372
1	0.643297	0.520834	0.615037	0.143813	0.621554	0.845437	0.632378	0.529882	0.538825	0.371503	0.208593	0.00510902	0.340538	0.537341	0.264006	0.0826923	0.347751	0.271907	0.312397	0.385056	0.231819	0.61026	0.773967	0.0411626	0.0619057	0.658564	0.60087	0.704991	0.343956	0.628794	0.344999	0.657885	0.0657371	0.0362665	0.264469	0.423421	0.151873	0.298097	0.25476	0.455425	0.0849977	0.284873	0.858241	0.402434	0.0449072	0.188212	0.0859565	0.224675	0.336111
1	0.622274	0.393265	0.507814	0.355806	0.528644	0.890807	0.898068	0.58803	0.392173	0.670904	0.323087	0.0309863	0.165985	0.52374	0.627403	0.544231	0.806435	0.853554	0.617355	0.707536	0.612689	0.398514	0.394932	0.0796824	0.128965	0.764661	0.68321	0.782772	0.313669	0.638815	0.323639	0.682144	0.135126	0.0328999	0.627022	0.654214	0.0443516	0.802855	0.708807	0.185312	0.0275468	0.157813	0.510557	0.268998	0.262237	0.425937	0.205253	0.503954	0.341872
1	0.823133	0.434543	0.609108	0.437625	0.593866	0.907739	0.801066	0.621443	0.526616	0.573523	0.216807	0.00970584	0.23864	0.432113	0.553711	0.409615	0.855267	0.592815	0.524793	0.645331	0.581682	0.40308	0.446183	0.0380466	0.113098	0.619619	0.591088	0.768854	0.171986	0.830256	0.165241	0.84482	0.0923255	0.0137621	0.553663	0.544947	0.0344959	0.634338	0.650385	0.122817	0.0268063	0.147414	0.493243	0.242494	0.134506	0.311685	0.124177	0.377718	0.247828
1	0.979611	0.562836	0.674545	0.364902	0.662809	0.73082	0.7499	0.59633	0.461359	0.454178	0.264456	0.00909187	0.446718	0.637084	0.255262	0.111538	0.450043	0.218868	0.284298	0.319552	0.216535	0.624067	0.761283	0.0189023	0.0251239	0.597576	0.504484	0.609526	0.37162	0.578657	0.385889	0.620843	0.0287418	0.0426704	0.255671	0.54591	0.246636	0.305868	0.113397	0.485726	0.0796642	0.346711	0.818992	0.377287	0.0629461	0.306186	0.12256	0.370896	0.489718
1	0.257131	0.150705	0.177096	0.128483	0.174518	0.794552	0.725916	0.686171	0.626344	0.0188311	0.155202	0.000113657	0.35136	0.124154	0.0175663	0	0	0.0376763	0.0239669	0.0275503	0.0170279	0.966603	0.982094	3.6202e-05	0.000318985	0.217471	0.0125296	0.169862	0.382484	0.465776	0.453308	0.552471	0.000282364	0.0555992	0.0176377	0.0221709	0.200929	0.413243	0.676589	0.459634	0.0760454	0.47394	0.794486	0.417024	0.00587301	0.0144904	0.0132407	0.0133691	0.425811
1	0.307838	0.232325	0.275824	0.0978719	0.281708	0.906377	0.867222	0.49875	0.559916	0.0175238	0.194877	0.000163262	0.458172	0.131529	0.01326	0	0	0.0430462	0.0256198	0.0189933	0.0125418	0.966387	0.98343	0.0011411	0.000334258	0.178698	0.183241	0.17385	0.833354	0.206795	0.811621	0.190189	0.000919428	0.23464	0.0132431	0.0224445	0.262557	0.686915	0.582807	0.544645	0.0531923	0.335402	0.742175	0.393746	0.0201214	0.0169199	0.0154788	0.0155973	0.460379
1	0.380688	0.248963	0.323731	0.167481	0.320175	0.957248	0.992272	0.4251	0.534744	0.00687592	0.211316	7.5338e-05	0.510746	0.1525	0.00969885	0	0	0.0356055	0.00991736	0.00947192	0.00933887	0.979087	0.988771	0.000305262	6.93405e-05	0.243078	0.0795425	0.0658675	0.70561	0.137928	0.847625	0.151948	0.000321775	0.286013	0.0096892	0.00852753	0.21431	0.67732	0.706585	0.387319	0.0435938	0.247919	0.679497	0.349243	0.0183226	0.0193603	0.0172115	0.0182793	0.449832
1	0.423236	0.308061	0.384434	0.179268	0.387805	0.898855	0.784277	0.60957	0.533767	0	0.211971	0	0.506652	0.135988	0.00648614	0	0	0.017723	0	0.00735988	0.00639555	0.990525	0.993387	6.92866e-05	4.96241e-05	0.0504323	0.0229773	0.0509097	0.798009	0.228013	0.785585	0.215812	6.61291e-05	0.207277	0.00652238	0	0.193321	0.40119	0.612573	0.391387	0.0384528	0.245932	0.635382	0.261813	0.00663338	0.0162041	0.0146413	0.0150884	0.476954
1	0.567571	0.36656	0.442531	0.228309	0.52233	0.842693	0.785554	0.536399	0.544722	0.0399651	0.261739	0.00011555	0.593489	0.111643	0.0344978	0.00746269	0.0182348	0.0839015	0.0414747	0.0639498	0.0329684	0.93048	0.960692	0.00118574	0.000192052	0.252786	0.317798	0.231917	0.700642	0.17368	0.80726	0.191437	0.000589259	0.206465	0.0344983	0.0428664	0.0960098	0.51559	0.665399	0.162076	0.101475	0.254713	0.838115	0.449216	0.285901	0.00559823	0.25272	0.0201837	0.00468227
1	0.346876	0.382689	0.347152	0.029496	0.386284	0.897678	0.893354	0.254133	0.694634	0.117657	0.157168	0.000402738	0.405989	0.222159	0.0912794	0.113806	0.167097	0.156369	0.229647	0.105964	0.0847453	0.889606	0.914255	0.00660642	0.00738055	0.404505	0.489128	0.556059	0.286565	0.689	0.29464	0.708227	0.00671743	0.0250126	0.0912315	0.133204	0.129213	0.726883	0.604128	0.351622	0.119202	0.571573	0.903245	0.580727	0.718713	0.00409623	0.23228	0.0127164	0.00133779
1	0.343424	0.375543	0.344352	0.0411626	0.382902	0.975527	0.984319	0.239917	0.757404	0.0916992	0.119614	0.000218048	0.364424	0.073254	0.0810697	0.0391791	0.14825	0.145247	0.09447	0.0732217	0.06949	0.918893	0.921625	0.00392432	0.00229343	0.462691	0.436598	0.450681	0.375591	0.420746	0.480314	0.518102	0.00327954	0.0541257	0.0811874	0.0966258	0.0818157	0.467524	0.781818	0.215068	0.0369547	0.172763	0.6807	0.274837	0.160922	0.00534887	0.2643	0.0081673	0.00200669
1	0.724893	0.709197	0.71349	0.0383308	0.729422	0.887416	0.98459	0.240469	0.080168	0.273795	0.829556	0.0026248	0.87845	0.485078	0.265657	0.436567	0.68667	0.321342	0.319508	0.364907	0.278163	0.688799	0.735378	0.0187956	0.0348102	0.53646	0.595166	0.69625	0.164134	0.813244	0.167714	0.83112	0.02718	0.0123074	0.265583	0.270119	0.0450728	0.786563	0.646707	0.171089	0.0221452	0.0975139	0.515917	0.221338	0.256867	0.00692167	0.243408	0.0383897	0.00401338
1	0.773039	0.718124	0.739937	0.0535234	0.754733	0.874312	0.448985	0.198919	0.365501	0.361086	0.424088	0.00228532	0.449181	0.460521	0.347585	0.61194	0.744886	0.315544	0.327957	0.327	0.340735	0.721382	0.665361	0.0288442	0.0459965	0.554535	0.638725	0.721455	0.201839	0.791154	0.203501	0.802262	0.0368713	0.0153784	0.347398	0.35936	0.0476777	0.73412	0.339378	0.165393	0.0212235	0.0904217	0.484408	0.212352	0.665106	0.00831062	0.220207	0.0569675	0.0140468
-1	0.718261	0.691508	0.707951	0.0422493	0.724986	0.856296	0.688073	0.23875	0.188698	0.463819	0.645864	0.00472056	0.333916	0.485078	0.367096	0.274254	0.693156	0.56084	0.556068	0.39437	0.326353	0.554632	0.665579	0.46093	0.0674045	0.770395	0.921048	0.756014	0.814672	0.174748	0.833377	0.167685	0.204635	0.234753	0.367308	0.510675	0.115749	0.558563	0.502458	0.319034	0.0253214	0.192211	0.669295	0.233002	0.131919	0.00842755	0.249035	0.0482759	0.0167224
1	0.777852	0.715265	0.75247	0.0713259	0.769527	0.949103	0.883036	0.161204	0.152116	0.354409	0.702769	0.00343413	0.610862	0.469279	0.326263	0.434701	0.745733	0.442156	0.290323	0.410048	0.345717	0.662923	0.679773	0.0567823	0.0434672	0.447057	0.707667	0.716334	0.415472	0.619267	0.400389	0.602666	0.0438458	0.0393673	0.326215	0.363401	0.0630193	0.700348	0.649722	0.22783	0.026084	0.0856986	0.482927	0.245621	0.25909	0.0324914	0.242419	0.150656	0.0688963
1	0.973224	0.686561	0.867365	0.227652	0.883205	0.956802	0.0537643	0.366392	0.0889411	0.454395	0.812913	0.160279	0.107766	0.485078	0.319457	0.675373	0.587677	0.286189	0.748848	0.361659	0.288898	0.71543	0.741588	0.240569	0.0612139	0.737226	0.854776	0.747302	0.685127	0.285423	0.712774	0.289205	0.123886	0.13203	0.319198	0.532684	0.168967	0.684446	0.318321	0.375559	0.224969	0.578746	0.889852	0.690325	0.671815	0.0376742	0.221041	0.167961	0.0822742
1	0.688687	0.58635	0.630037	0.111963	0.66405	0.916243	0.846107	0.30887	0.571416	0.483975	0.241365	0.0028021	0.418407	0.397023	0.389006	0.199627	0.703138	0.478073	0.382488	0.492775	0.400639	0.58477	0.615268	0.0987257	0.080283	0.517078	0.764019	0.771828	0.396362	0.635908	0.382376	0.620063	0.0790268	0.0366473	0.389509	0.534292	0.112156	0.298401	0.350371	0.418169	0.00730746	0.0334696	0.457045	0.0835946	0.135912	0.0345314	0.141678	0.169587	0.139799
1	0.580395	0.566737	0.560039	0.0499866	0.58351	0.907302	0.747471	0.227436	0.592383	0.0547422	0.225936	0.000197937	0.511915	0.306432	0.0245513	0.00746269	0.0115191	0.0603577	0.102151	0.03902	0.0220201	0.961516	0.978555	0.00156728	0.000128436	0.335438	0.345128	0.198408	0.689868	0.0681913	0.914877	0.0857587	0.000792904	0.397072	0.0245239	0.0705678	0.32915	0.823014	0.61461	0.614996	0.189882	0.800252	0.954404	0.692275	0.611377	0.00258295	0.180192	0.0253103	0.00200669
-1	0.662172	0.597608	0.618329	0.0726528	0.647181	0.865097	0.800081	0.349704	0.632654	0.0290315	0.197625	5.66882e-05	0.538539	0.081944	0.0136244	0	0	0.038994	0.0268817	0.0223847	0.0123655	0.974329	0.988645	0.00273989	0.000549196	0.290732	0.400583	0.323029	0.715853	0.226058	0.767989	0.233635	0.00134906	0.168671	0.0136445	0.0373131	0.276079	0.462968	0.649907	0.645422	0.0996126	0.403701	0.86425	0.484207	0.109164	0.00376162	0.166918	0.0423481	0.00802676
1	0.828381	0.710321	0.796871	0.10718	0.824598	0.821655	0.986219	0.207183	0.68438	0.574484	0.163618	0.00509597	0.212435	0.268243	0.514832	0.283582	0.809413	0.598794	0.532258	0.738943	0.602657	0.414804	0.455057	0.0645649	0.0996251	0.49222	0.720756	0.791351	0.220842	0.811965	0.211101	0.794464	0.0779543	0.0160979	0.515218	0.603114	0.0732235	0.38667	0.493414	0.215357	0.00570787	0.0383729	0.326633	0.0719312	0.263558	0.0117915	0.241362	0.0717432	0.0200669
1	0.793119	0.770106	0.782988	0.049928	0.791892	0.952654	0.959609	0.166451	0.360578	0.477041	0.429295	0.0039763	0.466288	0.369528	0.437658	0.31903	0.828458	0.661898	0.480031	0.509181	0.442167	0.597251	0.582557	0.062984	0.0904398	0.659987	0.718228	0.782603	0.221353	0.753544	0.228102	0.775454	0.0759339	0.017806	0.43791	0.489239	0.0631375	0.51425	0.757746	0.18796	0.0182388	0.0619854	0.480588	0.17457	0.185398	0.0171249	0.213224	0.102929	0.0374582
1	0.831679	0.543702	0.642943	0.249175	0.626687	0.730827	0.890639	0.452649	0.542622	0.826083	0.263378	0.0256362	0.19547	0.453165	0.800772	0.145522	0.935562	0.530202	0.844854	0.615481	0.673816	0.189718	0.181263	0.340231	0.361473	0.888679	0.890099	0.907939	0.276482	0.640139	0.306655	0.696274	0.35371	0.0264399	0.803587	0.819536	0.0435434	0.257214	0.765353	0.272891	0.050763	0.225695	0.854623	0.264168	0.359678	0.023442	0.298084	0.111949	0.0147157
1	0.626402	0.588325	0.581786	0.0638959	0.597865	0.854496	0.907949	0.258157	0.361018	0.749026	0.428828	1	0.154443	0.484093	0.635013	0.625	0.831056	0.815199	0.675115	0.610977	0.561169	0.362504	0.427369	0.243781	0.405676	0.732662	0.856132	0.918379	0.196488	0.814529	0.192651	0.811224	0.31657	0.0144191	0.634751	0.808191	0.0929071	0.684624	0.469573	0.289546	0.147701	0.301887	0.906234	0.608719	0.689604	0.0235878	0.21047	0.127378	0.0488294
1	0.953952	0.227444	0.729456	0.276572	0.712187	0.525501	0.656982	0.739741	0	0.230128	1	0.00231311	0.927422	0.485078	0.217504	0.195896	0.493229	0.179015	0.261137	0.230226	0.199607	0.785495	0.807343	0.0275177	0.0194269	0.444212	0.633934	0.643507	0.430586	0.584261	0.423001	0.576893	0.0206714	0.0432923	0.217602	0.232507	0.0554139	0.423122	0.349629	0.208075	0.0524515	0.356344	0.838142	0.370899	0.144718	0.0208513	0.211874	0.117518	0.0715719
1	0.967963	0.919194	0.989889	0.0565333	1	0.191669	0.910868	0.0963298	0.708822	0.674721	0.148394	0.0035498	0.046376	0.23112	0.623932	0.378731	0.97965	0.664641	0.667435	0.499625	0.612243	0.473597	0.385442	0.14048	0.13538	0.681279	0.799953	0.819098	0.333787	0.665173	0.334514	0.670128	0.127798	0.029856	0.624277	0.692201	0.0610695	0.581077	0.787662	0.208508	0.0236036	0.122278	0.511139	0.219694	0.333927	0.0930222	0.647292	0.245848	0.171906
1	0.969019	0.763964	0.914548	0.260555	0.998049	0.460767	0.448985	0.33979	0.536695	0.402734	0.268033	0.00195252	0.40728	0.303299	0.382161	0.516791	0.739117	0.538184	0.430876	0.407109	0.371226	0.609881	0.639234	0.0753172	0.0617051	0.52108	0.736445	0.748026	0.390342	0.632982	0.379092	0.620615	0.0609956	0.0363314	0.382027	0.4031	0.0514485	0.737693	0.656818	0.114708	0.0305135	0.139701	0.609195	0.270019	0.645733	0.0373898	0.373573	0.146756	0.0214047
1	0.959002	0.855391	0.89166	0.081611	0.892303	0.894642	0.961917	0.239096	0.524814	0.490351	0.277495	0.00328988	0.453734	0.300718	0.435164	0.266791	0.920131	0.337755	0.416283	0.557048	0.432124	0.544014	0.564991	0.0609642	0.063736	0.468741	0.714905	0.750957	0.322806	0.706772	0.310252	0.689952	0.0568294	0.0270014	0.435689	0.518392	0.0771144	0.497275	0.676994	0.358976	0.0173684	0.071816	0.454706	0.178356	0.125477	0.0462299	0.502801	0.154745	0.0448161
-1	0.0370461	0.119527	0.0532156	0.0225752	0.111291	0.92088	0.448985	0.41401	0.0303581	0.225042	0.931265	0.00234961	0.927724	0.485078	0.20999	0.45709	0.559479	0.28998	0.215054	0.249874	0.212177	0.757977	0.795121	0.0621829	0.06263	0.564916	0.716923	0.749374	0.326335	0.684928	0.322016	0.682058	0.0575115	0.0282883	0.209872	0.227622	0.0585543	0.838202	0.595686	0.159986	0.026288	0.147522	0.553864	0.248451	0.352803	0.0146548	0.237648	0.087101	0.0160535
1	0.0168299	0.111578	0.0383895	0.011963	0.0965806	0.803878	0.270246	0.26685	0.0266486	0.269741	0.93937	0.00322859	0.523271	0.485078	0.239019	0.839552	0.557612	0.244748	0.434716	0.278709	0.234561	0.747696	0.775785	0.0203031	0.0176314	0.518193	0.603005	0.63474	0.351908	0.619041	0.364278	0.639321	0.0177767	0.0339448	0.238779	0.284736	0.0785577	0.834539	0.432282	0.252487	0.0659878	0.351563	0.775722	0.44501	0.84136	0.0141309	0.218613	0.0888633	0.0173913
-1	0.0178473	0.0426266	0.0302845	0.0310122	0.0847279	0.543193	0.532618	0.734965	0.0324232	0.230297	0.926786	0.00228836	0.77935	0.485078	0.222348	0.300373	0.531825	0.24532	0.232719	0.272137	0.229338	0.753661	0.781572	0.0198603	0.0105035	0.535748	0.600763	0.587931	0.472864	0.461879	0.510608	0.492781	0.013862	0.0600863	0.222327	0.223357	0.0433098	0.666399	0.464518	0.140375	0.0380647	0.178362	0.604499	0.31174	0.209599	0.016667	0.244624	0.0947089	0.0347826
1	0.967962	1	1	0	1	0.0475856	0.972914	0	0.569065	0.0612785	0.243125	0.000181842	0.422446	0.12484	0.0352709	0.0205224	0.0445567	0.0325277	0.0867896	0.0749542	0.0276677	0.921515	0.966714	0.00225278	0.00106285	0.412964	0.381062	0.381707	0.409007	0.354494	0.547163	0.45599	0.00176565	0.0689308	0.0352637	0.0756944	0.235231	0.210578	0.225788	0.534247	0.31705	0.580393	0.956336	0.550516	0.363908	0.00993414	0.222331	0.0663553	0.0180602
-1	0.969409	0.82289	0.973712	0.136483	1	0.177253	0.835517	0.202499	0.360835	0.00568519	0.429022	1.67474e-05	0.752473	0.173063	0.00192559	0	0	0.0059537	0.00537634	0.0158427	0.00310088	0.981538	0.996657	0.000145095	1.67586e-05	0.0766022	0.131757	0.0584883	0.692132	0.152242	0.826098	0.173577	6.44439e-05	0.227014	0.00190859	0.0078499	0.215908	0.610024	0.730983	0.220187	0.0407889	0.175528	0.615742	0.310975	0.270399	0.0186806	0.298544	0.0923009	0.0287625
-1	0.973579	0.903698	0.947419	0.0691848	0.945492	0.903183	0.588012	0.212337	0.515236	0.0313684	0.285255	9.13098e-05	0.545264	0.121137	0.0150655	0	0	0.0349731	0.0399386	0.0365519	0.0144471	0.962515	0.984875	0.000910127	0.000145332	0.156463	0.29219	0.208586	0.767533	0.189948	0.809351	0.190299	0.000413424	0.207892	0.0150744	0.0403164	0.274865	0.471009	0.547217	0.570584	0.123922	0.531724	0.902468	0.577055	0.138624	0.0077698	0.254436	0.0411349	0.012709
1	0.608577	0.552374	0.561703	0.0693863	0.590587	0.888922	0.982011	0.234322	0.596908	0.134955	0.222669	0.000962333	0.457899	0.233214	0.068808	0.0298507	0.0672341	0.0674396	0.208909	0.0590271	0.0385607	0.939857	0.960393	0.00272814	0.00161098	0.367111	0.400155	0.418953	0.4236	0.469088	0.480832	0.522591	0.00207924	0.0537104	0.0688129	0.170532	0.304726	0.330832	0.179685	0.624369	0.25427	0.890833	0.97084	0.601109	0.346249	0.00629914	0.285025	0.0075282	0.00133779
1	0.350241	0.198154	0.223943	0.18022	0.258827	0.917205	0.448985	0.319277	0.616722	0.0793129	0.208624	0.000241842	0.552656	0.127448	0.0820038	0.121269	0.178847	0.101436	0.0906298	0.0594417	0.0624037	0.927205	0.929355	0.00147465	0.00279377	0.346859	0.339134	0.46844	0.150876	0.768425	0.169512	0.830774	0.00227706	0.0124361	0.0819587	0.0742855	0.0318671	0.714018	0.610436	0.101442	0.0907254	0.349908	0.909106	0.508451	0.66754	0.00493713	0.263573	0	0
1	0.275527	0.29385	0.250123	0.054087	0.288059	0.861671	0.910393	0.122371	0.327609	0.361198	0.465415	0.00297628	0.371521	0.485078	0.290788	0.472015	0.625123	0.509351	0.357911	0.389029	0.281965	0.650643	0.738876	0.0436653	0.0541186	0.607988	0.680928	0.736156	0.259451	0.719843	0.266314	0.739066	0.0474269	0.0217193	0.290653	0.402036	0.114498	0.725632	0.5359	0.264528	0.0391621	0.0904929	0.631736	0.273805	0.529315	0.00757767	0.297609	0.0181885	0.00200669
-1	0.301926	0.305384	0.281486	0.0561448	0.320244	0.921469	0.928111	0.223488	0.653225	0.195171	0.183798	0.000857296	0.478736	0.291363	0.17885	0.233209	0.493379	0.164643	0.208909	0.175854	0.172266	0.857711	0.834641	0.00554862	0.00975118	0.335035	0.471503	0.581219	0.186347	0.826845	0.182634	0.823634	0.00747538	0.0134598	0.178871	0.201834	0.0672738	0.657375	0.515028	0.219394	0.0583613	0.359376	0.728563	0.382409	0.413275	0.0076666	0.305186	0.0143563	0.00267559
-1	0.493356	0.388302	0.405224	0.121658	0.428901	0.920546	0.647682	0.362981	0.415851	0.111748	0.373378	0.000738697	0.664755	0.340065	0.0770283	0.0597015	0.0919388	0.052634	0.158218	0.066547	0.0461169	0.950272	0.961728	0.00553052	0.00449087	0.269217	0.471166	0.511214	0.391667	0.624404	0.383016	0.615494	0.00447358	0.0369924	0.076989	0.131975	0.173621	0.266863	0.185111	0.424009	0.200384	0.762606	0.973784	0.654761	0.482178	0.00631076	0.226235	0.040137	0.00802676
-1	0.35398	0.367482	0.327287	0.035092	0.365145	0.776149	0.615165	0.331154	0.362006	0.137269	0.42778	0.000926739	0.764434	0.386943	0.104052	0.0746269	0.116825	0.0662482	0.162058	0.0789982	0.0603773	0.92214	0.944187	0.00243681	0.000920567	0.152451	0.38888	0.368879	0.62135	0.404014	0.609622	0.392644	0.00135528	0.0874329	0.104009	0.156863	0.137852	0.17904	0.1391	0.296395	0.384073	0.689639	0.987953	0.571549	0.424145	0.00385355	0.220993	0.0170354	0.00200669
-1	0.0886105	0.154603	0.100613	0.029754	0.156892	0.90084	0.912362	0.386104	0.484392	0.0461862	0.311069	0.000175653	0.417973	0.128604	0.0159245	0.00373134	0.00575953	0.035149	0.0721966	0.0246211	0.0122646	0.984219	0.991559	0.000220676	3.28587e-05	0.158819	0.164439	0.0971186	0.604805	0.150947	0.805943	0.194828	0.000119879	0.203388	0.0159019	0.0604914	0.415766	0.620656	0.42936	0.873901	0.478369	0.895534	0.973251	0.836329	0.542528	0.00855805	0.252497	0.0480236	0.0107023
1	0.158805	0.189804	0.142494	0.0430417	0.192586	0.899753	0.676125	0.398261	0.460394	0.0119202	0.332073	2.78608e-05	0.703211	0.129555	0.00756541	0	0	0.018482	0.016129	0.0108949	0.00745138	0.990212	0.992799	0.000459112	8.17192e-05	0.233256	0.227978	0.162274	0.579085	0.163366	0.786167	0.215222	0.000266936	0.183985	0.00754289	0.014525	0.169888	0.747342	0.795594	0.310743	0.0349963	0.188306	0.656001	0.298203	0.48015	0.0107953	0.282011	0.0539636	0.019398
-1	0.158941	0.227814	0.172234	0.0229603	0.222766	0.889426	0.819225	0.298591	0.470721	0.00910254	0.322932	1.46482e-05	0.740715	0.114202	0.00730276	0	0	0.01908	0.00998464	0.00920829	0.00772392	0.99448	0.993709	0.000214251	6.54973e-05	0.142856	0.162033	0.145375	0.543493	0.269222	0.676564	0.325728	0.000130327	0.113621	0.00729106	0.0102128	0.124879	0.616189	0.910482	0.297693	0.0239697	0.133611	0.562994	0.223403	0.243521	0.00821623	0.260115	0.0425806	0.00668896
-1	0.159259	0.229909	0.168512	0.0183222	0.219168	0.817387	0.448985	0.286065	0.43448	0.0108852	0.35572	2.7918e-05	0.75562	0.126819	0.00764722	0	0	0.013455	0.0122888	0.0129337	0.00886542	0.989855	0.992646	0.000387776	3.60457e-05	0.250939	0.212749	0.103144	0.559844	0.0767345	0.878939	0.12125	0.000232034	0.309101	0.00762859	0.012866	0.149456	0.677745	0.809508	0.255948	0.0388242	0.207749	0.619237	0.320727	0.36627	0.00687183	0.262706	0.0292868	0.00334448
-1	0.401389	0.220796	0.277814	0.210733	0.324117	0.93191	0.70932	0.63892	0.541129	0.0166533	0.264546	3.30829e-05	0.53504	0.101598	0.00872187	0	0	0.0218667	0.0268817	0.0106931	0.00857803	0.991829	0.992935	0.000734136	7.02486e-05	0.0476362	0.27166	0.150658	0.886835	0.126296	0.886788	0.113034	0.000287657	0.326199	0.00869681	0.0207146	0.215446	0.818369	0.727644	0.453929	0.0800546	0.394364	0.830249	0.49086	0.685382	0.00488782	0.261238	0.00156155	0.000668896
1	0.664857	0.515199	0.573784	0.143985	0.610614	0.929686	0.448985	0.463201	0.537746	0.0202131	0.267204	4.6959e-05	0.645952	0.100199	0.00858152	0	0	0.0360561	0.0207373	0.00974887	0.00886881	0.989562	0.991604	0.00179672	0.000264918	0.261002	0.358614	0.259366	0.753855	0.166212	0.828175	0.172917	0.000841337	0.228178	0.00856095	0.0265337	0.280838	0.750916	0.793599	0.538572	0.0648852	0.310117	0.811176	0.439771	0.482244	0.00418622	0.244146	0.00408764	0.000668896
1	0.974611	0.793546	0.908003	0.163961	0.915082	0.963813	0.974951	0.289315	0.948351	0.0781337	0.0225804	0.00011607	0.361157	0.0117092	0.029417	0.00559701	0.0122727	0.136401	0.093702	0.060233	0.0294605	0.968529	0.978143	0.013562	0.000897554	0.380007	0.562015	0.366626	0.928747	0.0669441	0.946721	0.0536817	0.00535343	0.521245	0.0294083	0.102182	0.427251	0.595283	0.565584	0.821413	0.0954175	0.395007	0.917324	0.516902	0.524562	0.00587648	0.224637	0.0370387	0.00535117
1	0.968591	0.801362	0.879441	0.129452	0.884266	0.944306	0.414229	0.261669	0.972722	0.0814589	0.0117552	0.000116568	0.376537	0	0.0304977	0.00186567	0.00630312	0.152558	0.0837174	0.0560111	0.029114	0.954664	0.975461	0.0182167	0.00101791	0.223003	0.591985	0.377853	1	0.0556742	0.963754	0.036616	0.00673803	0.619073	0.0305252	0.106971	0.434411	0.484589	0.575139	0.808435	0.0685865	0.324288	0.909476	0.431128	0.272625	0.0110086	0.295789	0.0508936	0.0107023
-1	1	0.865183	0.978315	0.0858485	0.999052	0.522773	0.931912	0.278101	0.832691	0.130464	0.0785362	0.000397916	0.409713	0.188946	0.0346238	0.0130597	0.0402228	0.119693	0.169739	0.0401965	0.021191	0.963316	0.980752	0.0316739	0.00809799	0.482094	0.648246	0.564437	0.703501	0.294553	0.71187	0.290488	0.0159405	0.13138	0.0346458	0.174406	0.678349	0.375681	0.331262	0.895242	0.222353	0.817082	0.980792	0.750057	0.382055	0.00952417	0.31449	0.0312336	0.00535117
-1	0.380533	0.401826	0.374039	0.029821	0.413294	0.771222	0.740208	0.273798	0.271402	0.573575	0.53244	0.0566443	0.204272	0.470229	0.562544	0.636194	0.854521	0.480817	0.672811	0.472222	0.544448	0.519485	0.462707	0.0840507	0.117607	0.59367	0.747617	0.806369	0.239848	0.774921	0.234154	0.76824	0.0961809	0.0184494	0.562315	0.557243	0.0384055	0.591798	0.522356	0.12646	0.233517	0.385341	0.901989	0.703021	0.49362	0.0132951	0.300334	0.0643401	0.0214047
1	0.358722	0.426023	0.382467	0.0159671	0.420441	0.995796	0.727038	0.11495	0.549802	1	0.257797	0.297533	0.187897	0.474371	1	0.537313	0.999442	0.939006	0.810292	1	1	0	0	0.329657	0.916217	0.767911	0.886887	0.992084	0.0927354	0.927129	0.0888045	0.917452	0.632322	0.00589632	1	0.960856	0.0318477	0.650317	0.663729	0.108652	0.0144381	0.0469245	0.291413	0.150593	0.437649	0.0127746	0.255448	0.0734508	0.0287625
-1	0.356229	0.433806	0.384452	0.00967996	0.42123	0.994291	0.959745	0.107897	0.366385	0.473692	0.423157	0.00288291	0.468871	0.33754	0.48866	0.380597	0.936898	0.576844	0.408602	0.440978	0.482535	0.488796	0.483814	0.0604265	0.098301	0.606937	0.714008	0.790148	0.19956	0.802781	0.19791	0.805329	0.07775	0.0149163	0.488878	0.440729	0.0213854	0.640311	0.844898	0.175342	0.0179585	0.0827004	0.436103	0.176902	0.212473	0.0198052	0.344845	0.0874012	0.026087
-1	0.562081	0.552646	0.551839	0.0558721	0.580713	0.966446	0.746385	0.139147	0.323617	0.018498	0.469941	8.83755e-05	0.565649	0.241346	0.00533745	0	0	0.0208666	0.0322581	0.0083705	0.00241301	0.98672	0.996425	7.59346e-05	5.73911e-05	0.157758	0.0885042	0.135577	0.320938	0.3422	0.501144	0.498366	8.47812e-05	0.0584368	0.00531279	0.0251401	0.357457	0.687573	0.565631	0.460923	0.304678	0.72935	0.978597	0.87587	0.492969	0.00671369	0.131088	0.0725957	0.00602007
-1	0.244873	0.207288	0.167895	0.0767006	0.207993	0.743812	0.839183	0.499811	0.241785	0.00546571	0.570854	3.80877e-05	0.984783	0.214659	0.00153148	0	0	0.00080935	0.00768049	0.0121246	0.00187366	0.985668	0.997445	0.000104618	1.54731e-05	0.0715286	0.108709	0.0545529	0.641222	0.177223	0.790689	0.210832	4.91905e-05	0.187975	0.0015139	0.00772203	0.226811	0.689002	0.777829	0.323576	0.047975	0.263802	0.701805	0.35239	0.2236	0.0356079	0.32861	0.147798	0.0675585
1	0.19499	0.0909014	0.155675	0.0876684	0.208039	0.494211	0.354626	0.731465	0.284653	0.00211185	0.515974	9.51763e-06	0.8805	0.200246	0.000773843	0	0	0.00179273	0.00460829	0.00763729	0.000795478	0.992988	0.999559	0.000103942	4.75369e-05	0.0339971	0.108281	0.122025	0.542205	0.366005	0.603056	0.399585	6.16654e-05	0.0851984	0.000753112	0.00287815	0.163791	0.765121	0.78808	0.292358	0.0391088	0.232133	0.630914	0.316214	0.34159	0.0151041	0.219989	0.0929717	0.0214047
1	0.20704	0.114101	0.161511	0.154908	0.236793	0.8822	0.739936	0.623716	0.709446	0.506552	0.148012	0.00327135	0.32854	0.233484	0.473307	0.197761	0.774879	0.425944	0.416283	0.560309	0.457693	0.51744	0.558864	0.0457854	0.0774615	0.540981	0.68575	0.768589	0.194031	0.821464	0.189058	0.814969	0.0599422	0.0140915	0.474061	0.511285	0.0555686	0.34325	0.482653	0.188248	0.0773816	0.265856	0.892155	0.336482	0.136398	0.00494347	0.257383	0.00671581	0.00267559
1	0.326225	0.274903	0.263079	0.117707	0.294255	0.939275	0.225239	0.53705	0.353064	0.518383	0.437336	0.00626044	0.53663	0.742902	0.459559	0.222015	0.875089	0.539119	0.38172	0.565842	0.461138	0.518473	0.550752	0.0470475	0.0728854	0.633441	0.688523	0.763089	0.203946	0.773033	0.210223	0.795402	0.0597342	0.0160102	0.460298	0.545231	0.0760304	0.406057	0.924072	0.165537	0.00886519	0	0.231954	0.0978585	0.0448769	0.00463229	0.237652	0.0168603	0.00468227
1	0.507386	0.349877	0.424723	0.132	0.448082	0.838335	0.448985	0.230974	0.345974	0.450422	0.445024	0.00376252	0.524494	0.485078	0.381233	0.798507	0.808501	0.708311	0.420891	0.48208	0.387999	0.537413	0.611926	0.0752947	0.0766266	0.65814	0.736414	0.767612	0.310486	0.666663	0.319513	0.68569	0.0721727	0.0279198	0.38097	0.488605	0.0950619	0.90503	0.688544	0.27765	0.0115549	0.015518	0.28091	0.140115	0.7902	0.00598743	0.247679	0.027492	0.00535117
1	0.453256	0.416391	0.417659	0.069922	0.452472	0.928804	0.898921	0.390054	0.489165	0.321927	0.306989	0.0019523	0.527178	0.448635	0.238156	0.203358	0.380398	0.203022	0.280338	0.237632	0.184542	0.794727	0.813282	0.0785627	0.0303211	0.580391	0.740746	0.683765	0.598724	0.403168	0.601878	0.401107	0.0452869	0.0847479	0.238143	0.371254	0.147822	0.215134	0.100232	0.458904	0.116642	0.324155	0.943558	0.35304	0.395261	0.00704089	0.258035	0.0331587	0.00668896
-1	0.54447	0.484508	0.490565	0.0856834	0.519629	0.954259	0.886294	0.399184	0.398963	0.386465	0.389886	0.00285167	0.475714	0.449537	0.312639	0.173507	0.61771	0.301565	0.324117	0.353122	0.292265	0.680613	0.709612	0.0347494	0.0696485	0.381727	0.657676	0.758972	0.161006	0.874914	0.151729	0.852577	0.0507655	0.0108392	0.313047	0.4241	0.109029	0.302421	0.288961	0.409517	0.00955252	0.0536813	0.304254	0.109101	0.0784553	0.00835112	0.305145	0.0233931	0.00668896
1	0.429338	0.451183	0.429343	0.0322775	0.462237	0.886918	0.961102	0.23624	0.154387	0.477834	0.6991	0.0167571	0	0.485078	0.336533	0.442164	0.42869	0.358812	0.84639	0.256252	0.207527	0.741415	0.807691	1	1	1	1	1	0.292361	0.62542	0.324193	0.680817	1	0.0285164	0.336287	0.560224	0.168468	0.485393	0.195315	0.280101	0.487136	0.864577	0.969043	1	0.633915	0.00556495	0.230716	0.0314287	0.00735786
1	0.268537	0.268831	0.237405	0.0681921	0.274997	0.893056	0.448985	0.299801	0.776078	0.0561457	0.109045	0.000104162	0.444338	0.0571394	0.0234092	0.00186567	0.00928913	0.0744131	0.0506912	0.0449242	0.0247648	0.962335	0.977751	0.00691118	0.0011594	0.486446	0.493685	0.389478	0.630023	0.158135	0.806145	0.195343	0.00381187	0.20302	0.0234689	0.0730926	0.359602	0.355669	0.694341	0.606489	0.0508206	0.280083	0.761246	0.335526	0.0738045	0.00209284	0.187817	0.0143822	0.00401338
1	0.304264	0.245886	0.259835	0.0936242	0.30637	0.95213	0.886566	0.442036	0.776442	0.0583677	0.108842	0.000118707	0.442948	0.0535284	0.0279516	0.00932836	0.0122072	0.100031	0.0745008	0.0356401	0.0266591	0.966051	0.973648	0.0066672	0.000811065	0.307226	0.490056	0.357597	0.851247	0.146271	0.864655	0.136432	0.00283503	0.281216	0.0279165	0.0746299	0.306455	0.810864	0.638729	0.730425	0.0629111	0.350939	0.8431	0.435067	0.89279	0.00458404	0.238793	0.0154084	0.00200669
1	0.572242	0.407815	0.44612	0.1607	0.468141	0.908329	0.860634	0.422215	0.256666	0.292526	0.551267	0.00257747	0.775597	0.480501	0.230967	0.152985	0.562803	0.235412	0.203533	0.323357	0.226154	0.653689	0.770374	0.02722	0.0287383	0.440571	0.632823	0.678916	0.318013	0.705409	0.309525	0.69547	0.0256565	0.0266972	0.231284	0.327768	0.121037	0.452158	0.560158	0.291565	0.0198813	0.0730921	0.661871	0.202524	0.0314593	0.00315371	0.216567	0.00946516	0.00267559
1	0.469607	0.431428	0.436064	0.0538025	0.470534	0.834854	0.953499	0.265491	0.384086	0.15348	0.404839	0.00106129	0.726421	0.33227	0.127084	0.244403	0.273379	0.0818524	0.209677	0.0912261	0.100983	0.906204	0.895566	0.00517636	0.0110219	0.299934	0.464489	0.592283	0.146412	0.875018	0.14091	0.86403	0.0080093	0.0099325	0.12699	0.168549	0.104914	0.433753	0.148284	0.385148	0.141165	0.589628	0.932315	0.581683	0.741034	0.00396291	0.233982	0.00914687	0.00133779
1	0.496562	0.483094	0.467299	0.0572858	0.498828	0.89162	0.959066	0.309111	0.386876	0.0784831	0.402005	0.000384314	0.80092	0.16768	0.0892302	0.115672	0.214554	0.061838	0.0829493	0.0685454	0.0683921	0.934755	0.925841	0.00085244	0.00147908	0.233362	0.285901	0.411291	0.186215	0.777539	0.19481	0.807208	0.0011794	0.0146648	0.0892117	0.0652623	0	0.546949	0.423655	0.00180245	0.0904147	0.338841	0.878961	0.45782	0.363953	0.00404604	0.236528	0.00846787	0.00133779
1	0.487283	0.392265	0.390867	0.0900694	0.419642	0.834445	0.769262	0.476326	0.610223	0.0309712	0.213185	6.906e-05	0.547771	0.0846923	0.0133715	0	0	0.0611006	0.0384025	0.022932	0.0120056	0.975809	0.986169	0.00338034	0.000651176	0.173647	0.421623	0.338101	0.788915	0.238206	0.776289	0.224643	0.00153054	0.17579	0.0133433	0.0403099	0.307309	0.796569	0.693599	0.659048	0.0522779	0.255987	0.829391	0.392314	0.73678	0.00655449	0.275024	0.0188481	0.00267559
1	0.869423	0.557243	0.676511	0.249178	0.692455	0.948695	0.846243	0.275266	0.688037	0.0566849	0.161307	0.000128768	0.424757	0.105942	0.0217593	0.00186567	0.0086393	0.117557	0.0576037	0.0159656	0.0162939	0.981752	0.983755	0.00336567	0.000391592	0.394135	0.421185	0.293301	0.69831	0.110418	0.870416	0.130577	0.00169574	0.291535	0.0218082	0.0744867	0.39557	0.381131	0.500325	0.773973	0.0667118	0.328037	0.863961	0.342447	0.0784962	0.0110427	0.331612	0.037797	0.0100334
1	0.533812	0.528153	0.514356	0.0510499	0.542365	0.932553	0.929876	0.342796	0.513984	0.0199275	0.286278	5.02821e-05	0.676302	0.106515	0.00399309	0	0	0.0431706	0.0215054	0.00500408	0.00303704	0.996034	0.997447	0.00137971	0.000123742	0.119802	0.33261	0.195359	0.898439	0.111047	0.902816	0.0979765	0.000547132	0.362595	0.00401586	0.0275087	0.440064	0.309122	0.632653	0.803605	0.0731394	0.259689	0.830936	0.370631	0.00468661	0.00755283	0.2777	0.0289626	0.00535117
1	0.553203	0.471732	0.504809	0.111119	0.532604	0.969498	0.953092	0.268245	0.521093	0.0361866	0.280496	0.000107394	0.605448	0.123393	0.00854938	0.00186567	0.00267469	0.0690322	0.046851	0.011466	0.00609753	0.995434	0.995561	0.00421788	0.0005478	0.360997	0.443857	0.322803	0.762015	0.141063	0.852796	0.148172	0.00197205	0.262141	0.00852389	0.0492426	0.526583	0.714911	0.540121	0.850973	0.120199	0.443137	0.946619	0.606922	0.631646	0.00546633	0.221634	0.0346114	0.00668896
1	0.349464	0.369271	0.351304	0.0416962	0.393882	0.807304	0.950513	0.316895	0.457841	0.278216	0.334357	0.00190318	0.673977	0.282465	0.238167	0.139925	0.681299	0.194448	0.198157	0.340543	0.235052	0.668668	0.749293	0.00690394	0.0166789	0.391704	0.493583	0.629719	0.117781	0.890715	0.115695	0.890582	0.0119305	0.00791441	0.238719	0.300883	0.0913985	0.411865	0.57231	0.258111	0.037506	0.257958	0.868404	0.273231	0.0137304	0.0081014	0.310639	0.0168895	0.00401338
1	0.312734	0.305592	0.2935	0.0553139	0.336552	0.913914	0.615573	0.260888	0.441617	0.181531	0.349104	0.00110958	0.661564	0.485078	0.11535	0.169776	0.214139	0.0996354	0.162826	0.0827339	0.0764234	0.917862	0.92335	0.00322229	0.0046303	0.407901	0.416822	0.513973	0.209038	0.715447	0.231469	0.772925	0.00405759	0.018116	0.115276	0.219135	0.209164	0.21165	0.105566	0.490267	0.230293	0.609399	0.968447	0.650746	0.66972	0.00552603	0.252627	0.0193098	0.00267559
1	0.328097	0.326772	0.291559	0.0465229	0.333594	0.831099	0.885615	0.327324	0.473385	0.08443	0.320599	0.000393203	0.687356	0.261585	0.0623885	0.0447761	0.0923674	0.0391133	0.11828	0.0444056	0.0421137	0.968619	0.962766	0.00289058	0.00306989	0.223735	0.405935	0.476926	0.316708	0.697968	0.310145	0.691251	0.00274532	0.0269371	0.062381	0.0975204	0.146836	0.376396	0.306957	0.395818	0.111521	0.595514	0.961204	0.419312	0.32195	0.00604537	0.269808	0.0152332	0.00267559
1	0.109508	0.143701	0.101439	0.0522828	0.158834	0.9266	0.898649	0.471959	0.619647	0.0418307	0.206586	9.59485e-05	0.533224	0.0867829	0.0197971	0	0	0.0629372	0.0437788	0.0402913	0.022555	0.961718	0.980062	0.00443537	0.000846591	0.428684	0.448923	0.361415	0.629157	0.186046	0.778923	0.222575	0.00244656	0.177638	0.0198377	0.0537347	0.294384	0.460198	0.683998	0.566835	0.0544424	0.452121	0.791815	0.377859	0.0671867	0.00517065	0.235542	0.0248432	0.00401338
1	0.243543	0.152854	0.156196	0.11735	0.208185	0.919529	0.264951	0.660169	0.6246	0.0334839	0.203153	7.30123e-05	0.525199	0.0824217	0.0210391	0	0	0.0488547	0.0453149	0.0440356	0.0207819	0.954219	0.979285	0.00157891	0.000396104	0.181385	0.345862	0.294296	0.69979	0.28642	0.714399	0.284619	0.000788793	0.134118	0.0210046	0.0406871	0.193666	0.786742	0.675371	0.447873	0.0888905	0.361666	0.856159	0.49457	0.868185	0.00585112	0.228351	0.0352192	0.00535117
1	0.170168	0.214853	0.174074	0.028522	0.227354	0.617964	0.848415	0.323645	0.302803	0.568121	0.494101	0.0136992	0.148648	0.481803	0.533635	0.186567	0.762605	0.332202	0.643625	0.329002	0.446698	0.624755	0.533946	0.0419524	0.190894	0.595888	0.67685	0.850183	0.017935	0.998112	0.015926	0.989504	0.12277	0.000959322	0.534551	0.576807	0.0554998	0.29581	0.425046	0.294016	0.163265	0.427816	0.915951	0.486769	0.0293092	0.0174234	0.275791	0.0915038	0.0240803
1	0.320263	0.236076	0.268487	0.103441	0.324445	0.839407	0	0.397745	0.287893	0.5267	0.512013	0.0412612	0.278091	0.485078	0.489291	0.852612	0.883548	0.586643	0.788018	0.502773	0.452008	0.52895	0.532827	0.137264	0.209715	0.764918	0.797598	0.858687	0.202212	0.757984	0.212095	0.788847	0.175141	0.0163143	0.488988	0.526529	0.0551855	0.86438	0.632328	0.160851	0.051058	0.22714	0.626209	0.340382	0.7215	1	0.343641	1	0.941137
1	0.767786	0.220066	0.415784	0.510158	0.356078	0.83473	0.68047	0.693105	0.111739	0.364877	0.771273	0.0183026	0.373061	0.485078	0.328462	0.48694	0.65805	0.252378	0.420891	0.355467	0.307764	0.658597	0.699217	0.0667546	0.0616499	0.6241	0.724151	0.747944	0.337323	0.640548	0.342905	0.652159	0.0602697	0.0314646	0.32832	0.381	0.0718821	0.548468	0.379128	0.166907	0.174278	0.379141	0.900617	0.643824	0.350114	0.624808	0.0874291	0.784053	0.504348
1	0.968773	0.974352	0.998134	0.0121461	0.999996	0.17833	0.727038	0.204492	0.30943	0.000979584	0.486304	0	0.929535	0.16992	0	0	0	0.00535413	0	0.00870501	2.55345e-05	0.988612	0.998828	9.73515e-05	0	0.123676	0.103958	0	0.604476	0.0572554	0.907915	0.0863541	4.94122e-05	0.392796	0	0.00155259	0.161907	0.33655	0.903571	0.0940159	0.0204284	0.100256	0.500971	0.162753	0	0.0162477	0.0295211	0.131517	0.0575251
1	0.968921	0.339201	0.803896	0.694304	0.999806	0.359871	0.357274	0.699862	0.332382	0.00512364	0.460049	1.7897e-05	0.852682	0.17663	0.001601	0	0	0.00707341	0.00998464	0.0112434	0.00172983	0.988433	0.997716	0.000238376	6.36085e-05	0.0755939	0.17078	0.143185	0.643272	0.278551	0.704271	0.297078	0.000121601	0.127637	0.00157583	0.00715514	0.214828	0.870455	0.750186	0.301154	0.0526974	0.226037	0.673918	0.383365	0.620354	0.0378373	0.191687	0.172052	0.10301
1	0.100983	0.13815	0.0850711	0.0532261	0.138346	0.929502	0.724187	0.385205	0.570157	0.0226119	0.242307	4.86863e-05	0.521687	0.102497	0.0104867	0	0	0.0383482	0.0207373	0.0101598	0.00975261	0.989234	0.990457	0.000933751	0.000171302	0.133621	0.294657	0.222283	0.759765	0.21972	0.782698	0.216744	0.000428527	0.18223	0.0104949	0.0291949	0.264737	0.422318	0.619666	0.452704	0.063045	0.306212	0.797152	0.404742	0.120749	0.00403248	0.242193	0.00272721	0.00200669
1	0.0993083	0.165198	0.104413	0.0286586	0.158676	0.904929	0.448985	0.400876	0.489958	0.0234579	0.306313	6.85281e-05	0.698933	0.115692	0.0101972	0	0	0.0558851	0.0192012	0.00937462	0.0107787	0.994539	0.990786	0.00231713	0.000195061	0.0975757	0.383865	0.233229	0.934756	0.10345	0.91434	0.0864344	0.000896117	0.395071	0.0102194	0.0306849	0.285278	0.313142	0.593553	0.62783	0.053141	0.225572	0.768479	0.358279	0.0335626	0.00608129	0.28594	0.00204091	0.00200669
1	0.136167	0.162253	0.134212	0.053419	0.190417	0.912767	0.958115	0.356363	0.474259	0.0199514	0.319836	6.7407e-05	0.662508	0.131611	0.0100613	0.00186567	0.00224599	0.0249665	0.0437788	0.00651882	0.00774607	0.992372	0.993186	0.000617226	9.38104e-05	0.275925	0.255319	0.173094	0.56988	0.132003	0.816579	0.184522	0.000365915	0.214549	0.0100319	0.0254125	0.236981	0.826231	0.630519	0.478875	0.0823624	0.484864	0.848618	0.508528	0.747787	0.00420471	0.245543	0.00302493	0
1	0.164406	0.160417	0.130115	0.0607325	0.179095	0.882584	0.977666	0.381916	0.41944	0.0273388	0.369932	0.000108606	0.75517	0.182208	0.0072173	0	0	0.045683	0.0360983	0.00602348	0.00518845	0.98955	0.994537	0.0017134	0.000856428	0.265438	0.353925	0.362446	0.49815	0.447107	0.531674	0.471834	0.0011464	0.0649999	0.00719751	0.0372435	0.440748	0.600643	0.508581	0.740303	0.113033	0.521285	0.93236	0.589063	0.372933	0.00448718	0.253743	0.000444087	0.000668896
-1	0.600402	0.446481	0.523161	0.118198	0.556293	0.803235	0.859616	0.342968	0.403751	0.284553	0.385156	0.00484795	0.258942	0.327511	0.263845	0.397388	0.385843	0.131441	0.478495	0.213458	0.194912	0.789664	0.803011	0.0102389	0.0103768	0.559471	0.533492	0.586837	0.265204	0.587577	0.318262	0.677856	0.0109728	0.0281889	0.263646	0.29157	0.0619471	0.497722	0.162013	0.16049	0.235952	0.580112	0.979031	0.542677	0.918045	0.0234145	0.356615	0.100823	0.0448161
-1	0.497191	0.327203	0.366819	0.155924	0.415625	0.913261	0.309823	0.560011	0.5008	0.176549	0.297177	0.00105531	0.589894	0.471817	0.113231	0.13806	0.1413	0.0874282	0.215054	0.129665	0.0830309	0.874779	0.917644	0.00647357	0.00385164	0.360541	0.487069	0.497372	0.466529	0.517415	0.47633	0.526558	0.00456764	0.0528622	0.113136	0.212798	0.205417	0.350398	0.144759	0.394737	0.209303	0.671958	0.94987	0.653384	0.910939	0.0101891	0.28891	0.0472928	0.00869565
1	0.232973	0.285003	0.237344	0.0309093	0.285032	0.952584	0.942298	0.308132	0.547532	0.202987	0.259555	0.00112957	0.572292	0.32388	0.163183	0.0839552	0.157937	0.0683439	0.206605	0.166443	0.104021	0.830711	0.901339	0.00359183	0.0017464	0.218938	0.427709	0.426191	0.542158	0.471948	0.534395	0.463809	0.00224307	0.0663921	0.163174	0.224225	0.113209	0.0427053	0.0483766	0.272675	0.40716	0.637984	0.995033	0.419388	0.42881	0.00810017	0.279498	0.0335391	0.00535117
1	0.316349	0.356959	0.317713	0.0320082	0.356615	0.917873	0.910325	0.216623	0.360682	0.217309	0.429185	0.0009633	0.570293	0.217635	0.206982	0.160448	0.338363	0.113853	0.215822	0.18975	0.155216	0.823001	0.844021	0.0156953	0.0297042	0.403008	0.576847	0.681902	0.171292	0.853367	0.164918	0.841467	0.0221537	0.0119096	0.207007	0.218124	0.0527982	0.217457	0.0630798	0.117231	0.210915	0.477878	0.957221	0.647878	0.285866	0.0105458	0.240043	0.0650096	0.00802676
1	0.0897164	0.0816134	0.0567178	0.0647509	0.114677	0.8862	0.871971	0.491849	0.355303	0.394928	0.434929	0.00359499	0.325763	0.376392	0.392035	1	0.864472	0.660983	0.424731	0.348494	0.393729	0.618874	0.595935	0.0509371	0.0733969	0.614452	0.696606	0.763722	0.225024	0.764717	0.227791	0.777503	0.0607706	0.0177241	0.391721	0.381599	0.0358539	1	0.853386	0.158832	0.0275361	0.110833	0.514111	0.245583	1	0.00615966	0.255255	0.0254358	0.00468227
1	0.0432217	0.0878273	0.0231931	0.0366431	0.0790893	0.793437	0.944539	0.46113	0.418391	0.276953	0.370938	0.00185616	0.452902	0.48262	0.198036	0.158582	0.318215	0.181022	0.205837	0.217168	0.16453	0.831624	0.846129	0.0770795	0.0321313	0.633324	0.738799	0.689003	0.556445	0.410785	0.57915	0.422676	0.0471919	0.0779625	0.198043	0.323373	0.161538	0.308764	0.114842	0.442033	0.177289	0.426279	0.946637	0.677973	0.308266	0.00701254	0.269879	0.0271786	0.00535117
1	0.262734	0	0.126367	0.237679	0.219783	0.703731	0.448985	0.777738	0.653062	0.267694	0.183906	0.0012586	0.430212	0.387436	0.173386	0.272388	0.291863	0.152514	0.239631	0.191007	0.134787	0.862657	0.876604	0.0304731	0.0184084	0.539294	0.644311	0.638639	0.455732	0.517783	0.470087	0.531682	0.0218978	0.0517332	0.173261	0.321711	0.203043	0.304833	0.119944	0.406417	0.16351	0.536462	0.949067	0.537591	0.991347	0	0.294422	0.0279381	0.00602007
1	0.210962	0.202739	0.16025	0.0449175	0.207277	0.733644	0.448985	0.459851	0.805549	0.164024	0.0928832	0.00058983	0.446863	0.353627	0.0792071	0.0447761	0.0923674	0.180387	0.207373	0.0776999	0.0642221	0.916608	0.939075	0.019872	0.00621666	0.413123	0.600824	0.540562	0.659552	0.34848	0.658496	0.342073	0.0105596	0.106186	0.0792026	0.208778	0.335247	0.471009	0.336688	0.813627	0.217926	0.765267	0.975147	0.7587	0.478115	0.0102006	0.33437	0.028505	0.00535117
1	0.107619	0.175271	0.120701	0.0337671	0.177217	0.932309	0.448985	0.194846	0.259603	0.0186026	0.547469	0.000114652	0.643955	0.266048	0.0078035	0	0	0.0234829	0.0360983	0.00754495	0.00698368	0.993656	0.994044	0.000137142	9.73221e-06	0.0987751	0.127619	0.0345501	0.679103	0.109794	0.867033	0.133789	6.19724e-05	0.285732	0.00777122	0.0242822	0.275338	0.828911	0.581865	0.430209	0.235471	0.718174	0.952778	0.777935	0.843811	0.0197049	0.257046	0.104958	0.0374582
1	0.131916	0.219084	0.154084	0.0146744	0.204809	0.948565	0.943928	0.149044	0.409225	0.00944974	0.379797	2.64537e-05	0.731144	0.157249	0.00820284	0	0	0.0255581	0.0115207	0.01191	0.00927345	0.988625	0.992278	5.69031e-05	2.29048e-05	0.123549	0.0724895	0.0752341	0.418128	0.237844	0.649038	0.353325	4.82336e-05	0.101823	0.00817207	0.0102188	0.111009	0.972751	0.910668	0.189113	0.0265684	0.11764	0.494162	0.245354	0.837459	0.00931213	0.319476	0.0265673	0.00668896
1	0.150836	0.223172	0.157595	0.0168367	0.207106	0.776114	0.448985	0.255436	0.460968	0.00790971	0.331561	1.1571e-05	0.727491	0.113806	0.00879086	0	0	0.0121468	0.0107527	0.0123827	0.00921326	0.992131	0.992156	0.000134646	2.78493e-05	0.0841913	0.126293	0.0867689	0.620915	0.215204	0.749826	0.251715	6.83536e-05	0.155305	0.00877166	0.00721061	0.070282	0.718395	0.88372	0.160779	0.014503	0.0784428	0.415712	0.158203	0.38656	0.00866688	0.327524	0.0134367	0.000668896
-1	0.623308	0.368209	0.474281	0.218535	0.520369	0.928086	0.965786	0.340768	0.184949	0.346348	0.651489	0.00594551	0.24662	0.485078	0.259385	0.787313	0.551691	0.549408	0.537634	0.294402	0.253226	0.72447	0.756163	0.244644	0.0489078	0.77429	0.856489	0.727	0.709704	0.222183	0.769161	0.231946	0.122273	0.1699	0.259135	0.397221	0.142932	0.84258	0.421521	0.347729	0.0852645	0.328543	0.778305	0.488184	0.99579	0.007276	0.294485	0.0160743	0.00200669
-1	0.276281	0.282778	0.243748	0.0485211	0.282508	0.786226	0.870138	0.362873	0.0201989	0.233703	0.953653	0.00259618	0.812295	0.485078	0.194601	0.289179	0.384518	0.293445	0.238863	0.290531	0.208334	0.742961	0.811253	0.025185	0.0200896	0.563175	0.624922	0.646546	0.365513	0.582551	0.387712	0.613321	0.0214357	0.0375423	0.194504	0.255626	0.101829	0.539355	0.268367	0.186446	0.0513604	0.223691	0.718982	0.379732	0.306103	0.00810722	0.294181	0.0265296	0.00401338
1	0.296122	0.313377	0.292346	0.039162	0.336369	0.867042	0.612518	0.30799	0.0409136	0.238983	0.908623	0.00361657	0.532573	0.485078	0.186669	0.63806	0.380643	0.294489	0.371736	0.237989	0.168483	0.788869	0.837016	0.0311186	0.0271025	0.519944	0.646442	0.673615	0.362037	0.63563	0.363717	0.64104	0.0266732	0.0337986	0.186466	0.269013	0.125901	0.622085	0.276206	0.277433	0.16756	0.390437	0.913052	0.694073	0.989125	0.00794837	0.299274	0.021909	0.00267559
1	0.130223	0.172256	0.130208	0.0379855	0.180919	0.771801	0.892675	0.419534	0.317386	0.0123632	0.477073	5.91077e-05	0.771173	0.252454	0.0019465	0	0	0.0274729	0.0107527	0	0.00039344	0.998318	1	0.00080137	0.000142084	0.197104	0.279998	0.206713	0.70569	0.196439	0.790482	0.211197	0.000392395	0.187676	0.00193279	0.0175945	0.379638	0.538372	0.573794	0.78558	0.0906878	0.416513	0.911002	0.513308	0.185577	0.00727195	0.295834	0.0150913	0.00267559
1	0.123944	0.156911	0.110082	0.0527079	0.16643	0.910917	0.933134	0.286861	0.41827	0.0145745	0.371052	4.82002e-05	0.682752	0.174331	0.00165275	0	0	0.0273213	0.0176651	0.00167618	0.00106307	0.999632	0.99966	0.000470088	5.23848e-05	0.234763	0.230129	0.128946	0.622128	0.104311	0.860387	0.140093	0.00025551	0.274869	0.00162724	0.0208039	0.44976	0.785223	0.614796	0.729344	0.109389	0.411527	0.88503	0.571013	0.719338	0.0107738	0.358138	0.0222665	0.00334448
1	0.29488	0.275191	0.270512	0.0725993	0.319095	0.937969	0.898445	0.492441	0.597314	0.747276	0.222378	0.0215928	0.0489708	0.390529	0.725951	0.863806	1	0.884295	0.791859	0.638071	0.709594	0.31644	0.279577	0.124167	0.315015	0.724765	0.787374	0.895499	0.105554	0.894409	0.105221	0.900992	0.224947	0.00711887	0.725562	0.732551	0.0416724	0.875994	0.784137	0.213843	0.0432955	0.183183	0.633	0.340918	0.913213	0.0110626	0.295326	0.0514324	0.00936455
1	0.315097	0.178288	0.23476	0.198105	0.325304	0.882245	0.684	0.528411	0.435946	0.513722	0.354355	0.00317694	0.363113	0.396238	0.513015	0.376866	0.875631	0.613426	0.549923	0.420373	0.492827	0.619079	0.531351	0.101604	0.086541	0.71932	0.766945	0.778622	0.344909	0.597682	0.367814	0.63189	0.0902453	0.0346818	0.51319	0.494623	0.0333125	0.587063	0.562755	0.157534	0.0433666	0.166558	0.543325	0.321224	0.26818	0.00903353	0.302632	0.0319488	0.00668896
-1	0.388891	0.229817	0.244799	0.113844	0.287157	0.769123	0.81746	0.519847	0.654644	0.155429	0.182859	0.000755124	0.507803	0.207213	0.144515	0.126866	0.258488	0.0837491	0.196621	0.0821487	0.102797	0.916412	0.894101	0.00590266	0.0067516	0.446441	0.477741	0.548016	0.266721	0.669625	0.28944	0.716191	0.00631001	0.0242989	0.144519	0.159222	0.0631287	0.464665	0.302458	0.268926	0.13209	0.664317	0.939819	0.624092	0.426702	0.00894724	0.315399	0.0246549	0.00468227
1	0.572291	0.502733	0.541767	0.108388	0.578593	0.917853	0.765053	0.373132	0.342162	0.384741	0.449199	0.00281902	0.424426	0.458669	0.383607	0.287313	0.585399	0.230562	0.358679	0.288795	0.339143	0.729762	0.663074	0.0280663	0.0491898	0.525378	0.635942	0.727525	0.183801	0.823227	0.18175	0.824677	0.0379775	0.0133779	0.383649	0.370845	0.0344566	0.309658	0.0242579	0.0994953	0.052824	0.186187	0.784698	0.279197	0.274764	0.00947662	0.260167	0.0520195	0.0107023
1	0.974873	0.00355783	0.204817	1	0.0535828	0.298403	0.49759	1	0.498671	0.144711	0.298958	0.000572133	0.497652	0.485078	0.046626	0.0298507	0.0670055	0.102	0.180492	0.0392456	0.0275178	0.959089	0.974414	0.0167028	0.00172353	0.613571	0.583168	0.425015	0.615848	0.0770671	0.891188	0.109691	0.00940007	0.334026	0.0466274	0.190903	0.558072	0.145716	0.144156	0.756525	0.468575	0.742282	0.986951	0.937667	0.432377	0.0123086	0.246548	0.0732155	0.012709
-1	0.441547	0.265874	0.253408	0.186641	0.265155	0.60476	0.72378	0.48142	0.238533	0.480877	0.575215	0.00438233	0.47861	0.466129	0.472135	0.425373	0.814093	0.488438	0.544547	0.475042	0.446435	0.541438	0.550485	0.0722632	0.172521	0.726177	0.732224	0.841028	0.109636	0.85435	0.11619	0.887387	0.12866	0.0079963	0.472144	0.470564	0.0397966	0.688555	0.781308	0.161716	0.038503	0.194042	0.647747	0.307228	0.292521	0.00957136	0.224633	0.0635591	0.0107023
1	0.288845	0.194106	0.234225	0.158651	0.295465	0.914976	0.853167	0.477546	0.124533	0.486923	0.748872	0.00661047	0.512277	0.485078	0.475623	0.692164	0.790243	0.368256	0.678955	0.463751	0.465905	0.529743	0.563357	0.241903	0.292633	0.630893	0.855337	0.888832	0.282103	0.74625	0.271117	0.730133	0.248017	0.0223978	0.475349	0.477306	0.041223	0.790941	0.550557	0.160274	0.047227	0.279434	0.691149	0.357017	0.458016	0.0412308	0.331089	0.163505	0.112375
-1	0.847493	0.667612	0.750873	0.147154	0.77019	0.948974	1	0.177968	0.204889	0.0965201	0.622091	0.000739841	0.481781	0.443632	0.096067	0.136194	0.120247	0.0152114	0.175883	0.0827608	0.0627979	0.941383	0.945827	0.0118828	0.0137015	0.275097	0.5486	0.611951	0.299093	0.737965	0.286123	0.719011	0.0117102	0.0239363	0.0959709	0.093612	0.0426482	0.098365	0.0294063	0.137419	0.324173	0.645835	0.957032	0.670478	0.812482	0.0100315	0.24184	0.0613813	0.0214047
-1	0.80171	0.191733	0.266467	0.43105	0.241451	0.681352	0.635123	0.63522	0.211109	0	0.613174	9.59199e-06	0.972673	0.275162	0.000147921	0	0	0.0143957	0.00537634	0.00514106	0	0.994516	0.999964	0	1.97082e-05	0	0	0.0669109	0.426924	0.490229	0.468678	0.53077	3.84018e-06	0.0516806	0.00012949	0	0.126689	0.682569	0.82987	0.17527	0.0470617	0.21306	0.647431	0.357706	0.225687	0.00664818	0.268426	0.0238726	0.00267559
1	0.164798	0.0416974	0.0856032	0.160026	0.147695	0.967304	0.839183	0.431361	0.368068	0.00600229	0.421391	1.68332e-05	0.824642	0.155828	0.00118232	0	0	0.00496052	0.00537634	0.00838457	0.00150497	0.99187	0.998544	0.000248405	2.83369e-05	0.0447386	0.174205	0.0878274	0.789108	0.156286	0.844256	0.156704	0.000100758	0.249564	0.00116234	0.00861604	0.25541	0.751094	0.814842	0.381327	0.0400566	0.207989	0.687302	0.32218	0.368594	0.00711239	0.292898	0.0147976	0.00334448
1	0.303715	0.0510349	0.219792	0.230145	0.305808	0.765842	0.448985	0.797379	0.306632	0.17629	0.489584	0.00214444	0.37	0.282279	0.162119	0.41791	0.358929	0.0759017	0.28341	0.107263	0.12691	0.905974	0.866256	0.00248668	0.00269416	0.236207	0.390909	0.465174	0.30869	0.697376	0.305478	0.696345	0.00240813	0.0263463	0.161973	0.181552	0.0662202	0.384347	0.100371	0.301009	0.20833	0.621652	0.914903	0.693346	0.955482	0.00597986	0.272952	0.0119442	0.00200669
1	0.0126014	0.0362626	0.009962	0.0539862	0.0733362	0.866124	0.644355	0.60711	0.414325	0.0976362	0.37485	0.000491256	0.403914	0.229483	0.0152458	0.00559701	0.0121121	0.038985	0.135177	0.00911778	0.0044344	0.987913	0.994769	0.0132037	0.000451782	0.575923	0.559293	0.305831	0.699872	0	1	0	0.00666854	1	0.0152326	0.132651	1	0.0304655	0.0763451	0.804542	0.655263	0.945307	1	0.794952	0.28811	0.00524039	0.244606	0.0205321	0.00267559
1	0	0.0601816	0	0.0314673	0.0614295	0.85099	0.933338	0.505715	0.402407	0.00719365	0.386479	1.71706e-05	0.751353	0.179987	0.0038943	0	0	0.0167637	0.00921659	0.00134412	0.00365039	0.999868	0.997413	0.000178324	1.16923e-05	0.171355	0.147426	0.0418872	0.58713	0.0770804	0.88277	0.115276	9.89774e-05	0.32077	0.00386498	0.00916544	0.181089	0.97829	0.804777	0.325018	0.0414166	0.217463	0.648849	0.338853	0.948741	0.00595009	0.265627	0.0167053	0.00133779
1	0.0196714	0.070115	0.00828193	0.046646	0.0663324	0.925109	0.448985	0.671478	0.503621	0.0237475	0.294825	6.80476e-05	0.639423	0.111853	0.0120294	0	0	0.0457849	0.0276498	0.00328387	0.00920154	0.990216	0.989827	0.00195846	0.000213068	0.236048	0.367157	0.24072	0.826571	0.12584	0.878663	0.122335	0.000845058	0.307188	0.0120087	0.0302214	0.244569	0.625838	0.580473	0.499712	0.0709508	0.327482	0.855436	0.466845	0.451072	0.00519178	0.263611	0.00577746	0.000668896
[truncated: 1 more columns]
