# Supplementary material for: Affective computing of multi-type urban public spaces to analyze emotional quality using ensemble learning-based classification of multi-sensor data
Source: PLoS One. 2022 Jun 3;17(6):e0269176. doi: 10.1371/journal.pone.0269176 (PMC9165821; doi:10.1371/journal.pone.0269176)
Supplement: S5 Table — (XLSX) [file pone.0269176.s005.xlsx]

## Sheet: Sheet1
S13 Table. Data and calculation table output after external validation
Binary	LR		DT C5.0		NN			Ternary	LR		DT C5.0		NN			Quinary	LR		DT C5.0		NN
	Predicted	Actual	Predicted	Actual	Predicted	Actual			Predicted	Actual	Predicted	Actual	Predicted	Actual			Predicted	Actual	Predicted	Actual	Predicted	Actual
	1	1	1	1	1	1			1	0	0	0	1	0			2	0	2	0	-1	0
	-1	1	1	1	1	1			-1	1	-1	1	-1	1			1	1	-1	1	2	1
	1	1	1	1	1	1			1	1	1	1	1	1			2	1	1	1	2	1
	-1	1	1	1	1	1			0	1	1	1	1	1			2	2	1	2	0	2
	-1	1	-1	1	-1	1			0	1	0	1	0	1			-1	1	1	1	1	1
	-1	1	1	1	-1	1			0	0	1	0	1	0			-1	0	2	0	0	0
	1	1	-1	1	1	1			-1	0	-1	0	0	0			2	0	2	0	2	0
	-1	1	-1	1	1	1			1	1	1	1	1	1			1	2	2	2	2	2
	-1	1	1	1	-1	1			-1	1	-1	1	1	1			2	1	1	1	2	1
	1	1	1	1	1	1			0	0	0	0	0	0			0	0	0	0	1	0
	-1	1	1	1	-1	1			1	1	1	1	1	1			2	1	2	1	1	1
	1	1	1	1	1	1			0	0	0	0	1	0			0	0	0	0	0	0
	-1	1	1	1	1	1			-1	1	-1	1	-1	1			1	1	1	1	1	1
	1	1	1	1	1	1			1	1	1	1	1	1			1	1	1	1	1	1
	1	1	1	1	-1	1			1	1	1	1	1	1			1	1	1	1	1	1
	1	1	1	1	1	1			0	1	0	1	0	1			1	1	0	1	0	1
	-1	1	1	1	-1	1			1	1	1	1	1	1			-1	1	1	1	1	1
	1	1	1	1	-1	1			1	1	1	1	1	1			-1	1	2	1	0	1
	-1	1	1	1	1	1			1	0	1	0	1	0			1	0	1	0	1	0
	-1	1	1	1	-1	1			0	0	0	0	0	0			0	0	0	0	0	0
	1	1	1	1	-1	1			0	0	0	0	0	0			1	0	0	0	1	0
	-1	1	1	1	1	1			1	1	1	1	1	1			-1	1	1	1	-1	1
	1	1	1	1	1	1			0	1	1	1	1	1			2	1	1	1	1	1
	1	1	-1	1	1	1			1	0	1	0	0	0			1	0	1	0	1	0
	-1	1	-1	1	-1	1			1	1	1	1	1	1			1	1	2	1	2	1
	1	1	1	1	1	1			1	1	1	1	0	1			2	1	1	1	2	1
	1	-1	1	-1	1	-1			0	1	0	1	0	1			1	1	2	1	1	1
	1	1	1	1	1	1			1	1	1	1	1	1			1	1	1	1	-1	1
	1	-1	1	-1	-1	-1			-1	0	-1	0	-1	0			1	0	1	0	1	0
	-1	1	1	1	1	1			1	1	1	1	1	1			-1	1	-1	1	1	1
	1	1	1	1	1	1			-1	1	1	1	1	1			1	1	1	1	1	1
	-1	1	-1	1	-1	1			0	1	0	1	0	1			0	1	-1	1	1	1
	-1	1	-1	1	-1	1			1	1	1	1	1	1			1	1	1	1	0	1
	-1	-1	-1	-1	-1	-1			0	1	0	1	0	1			1	1	2	1	1	1
	-1	1	-1	1	-1	1			1	1	1	1	1	1			1	1	0	1	0	1
	1	1	1	1	1	1			-1	0	-1	0	-1	0			-1	0	-1	0	0	0
	-1	-1	1	-1	-1	-1			0	0	0	0	0	0			0	0	0	0	0	0
	1	-1	-1	-1	1	-1			-1	0	-1	0	0	0			0	0	0	0	0	0
	-1	-1	-1	-1	1	-1			1	1	1	1	1	1			1	1	2	1	1	1
	1	-1	1	-1	-1	-1			1	0	1	0	1	0			-1	0	-1	0	0	0
	1	1	-1	1	-1	1			0	0	0	0	0	0			1	0	0	0	1	0
	-1	-1	1	-1	-1	-1			1	-1	1	-1	1	-1			-1	-1	1	-1	1	-1
	-1	1	1	1	-1	1			0	1	0	1	0	1			0	1	1	1	1	1
	1	-1	1	-1	-1	-1			1	-1	1	-1	1	-1			-1	-1	-1	-1	1	-1
	-1	1	-1	1	1	1			1	1	1	1	1	1			-1	1	0	1	1	1
	1	1	1	1	-1	1			0	0	0	0	0	0			1	0	0	0	-1	0
	1	1	1	1	1	1			1	1	1	1	1	1			-1	1	1	1	0	1
	0.468	47	0.659	47	0.617	47			1	0	0	0	0	0			0	0	0	0	0	0
									1	0	0	0	0	0			1	0	2	0	0	0
									1	1	1	1	1	1			1	1	1	1	0	1
									0	1	0	1	0	1			0	1	0	1	0	1
									0	-1	0	-1	0	-1			0	-1	0	-1	-1	-1
									-1	0	-1	0	-1	0			1	0	0	0	0	0
									1	1	1	1	1	1			1	1	1	1	-1	1
									-1	1	-1	1	1	1			0	2	-1	2	2	2
									1	-1	-1	-1	-1	-1			-1	-1	0	-1	0	-1
									-1	-1	-1	-1	-1	-1			-1	-1	-1	-1	-1	-1
									0	-1	0	-1	0	-1			-1	-1	-1	-1	-1	-1
									-1	0	-1	0	-1	0			1	0	-1	0	0	0
									1	-1	1	-1	1	-1			0	-1	-1	-1	-1	-1
									-1	1	-1	1	-1	1			-1	1	-1	1	1	1
									-1	-1	-1	-1	-1	-1			-1	-1	-1	-1	0	-1
									0	1	0	1	0	1			-1	1	0	1	2	1
									0	0	0	0	0	0			-1	0	-1	0	2	0
									-1	0	0	0	0	0			0	0	1	0	0	0
									-1	-1	-1	-1	-1	-1			2	-1	-1	-1	-1	-1
									-1	1	-1	1	1	1			2	2	-1	2	2	2
									-1	0	-1	0	-1	0			-1	0	0	0	-1	0
									1	0	1	0	1	0			2	0	0	0	0	0
									0	1	0	1	0	1			1	1	-1	1	1	1
									-1	1	-1	1	-1	1			2	1	1	1	1	1
									0	0	1	0	1	0			1	0	2	0	0	0
									0.444	72	0.533	72	0.569	72			0.431	72	0.514	72	0.556	72
Binary	DT C5.0（Boosting）		RF（Bagging）		NN（Boosting）			Ternary	DT C5.0（Boosting）		RF（Bagging）		NN（Boosting）				DT C5.0（Boosting）		RF（Bagging）		NN（Boosting）
	Predicted	Actual	Predicted	Actual	Predicted	Actual			Predicted	Actual	Predicted	Actual	Predicted	Actual		Quinary	Predicted	Actual	Predicted	Actual	Predicted	Actual
	1	1	1	1	1	1			0	0	1	0	0	0			2	0	2	0	0	0
	1	1	1	1	1	1			-1	1	1	1	0	1			1	1	1	1	2	1
	1	1	1	1	1	1			1	1	1	1	1	1			2	1	1	1	2	1
	1	1	1	1	1	1			0	1	1	1	0	1			2	2	2	2	2	2
	1	1	1	1	1	1			0	1	1	1	1	1			-1	1	1	1	2	1
	1	1	1	1	1	1			0	0	1	0	0	0			-1	0	2	0	0	0
	1	1	1	1	1	1			-1	0	1	0	0	0			2	0	2	0	2	0
	1	1	1	1	1	1			1	1	1	1	0	1			2	2	2	2	2	2
	1	1	1	1	1	1			1	1	1	1	-1	1			2	1	1	1	2	1
	1	1	1	1	1	1			0	0	0	0	0	0			0	0	0	0	0	0
	1	1	1	1	-1	1			1	1	1	1	1	1			2	1	2	1	1	1
	1	1	1	1	1	1			0	0	0	0	0	0			0	0	0	0	0	0
	-1	1	1	1	1	1			1	1	1	1	1	1			1	1	1	1	1	1
	1	1	1	1	1	1			1	1	1	1	1	1			1	1	2	1	1	1
	1	1	1	1	1	1			1	1	1	1	1	1			1	1	1	1	1	1
	-1	1	1	1	1	1			1	1	0	1	0	1			1	1	0	1	0	1
	-1	1	1	1	-1	1			1	1	1	1	1	1			-1	1	1	1	1	1
	1	1	1	1	1	1			1	1	0	1	0	1			-1	1	2	1	0	1
	-1	1	1	1	1	1			1	0	0	0	0	0			1	0	1	0	1	0
	-1	1	1	1	-1	1			0	0	0	0	0	0			0	0	0	0	0	0
	1	1	1	1	1	1			0	0	1	0	0	0			1	0	0	0	1	0
	-1	1	1	1	-1	1			1	1	1	1	1	1			1	1	1	1	1	1
	1	1	1	1	1	1			0	1	1	1	0	1			2	1	1	1	1	1
	1	1	1	1	1	1			1	0	1	0	1	0			1	0	1	0	1	0
	-1	1	1	1	1	1			1	1	1	1	1	1			1	1	2	1	2	1
	1	1	1	1	1	1			1	1	1	1	1	1			2	1	1	1	2	1
	1	-1	1	-1	-1	-1			0	1	1	1	1	1			1	1	2	1	1	1
	1	1	1	1	1	1			1	1	1	1	1	1			1	1	1	1	1	1
	1	-1	1	-1	-1	-1			-1	0	0	0	1	0			1	0	1	0	1	0
	-1	1	1	1	1	1			1	1	1	1	-1	1			-1	1	-1	1	1	1
	1	1	1	1	1	1			1	1	1	1	1	1			1	1	1	1	1	1
	-1	1	-1	1	-1	1			0	1	0	1	-1	1			0	1	-1	1	1	1
	1	1	1	1	-1	1			1	1	1	1	1	1			1	1	1	1	0	1
	-1	-1	-1	-1	-1	-1			1	1	1	1	0	1			1	1	2	1	1	1
	-1	1	-1	1	1	1			1	1	1	1	1	1			1	1	0	1	0	1
	1	1	1	1	1	1			-1	0	-1	0	0	0			-1	0	-1	0	0	0
	-1	-1	1	-1	-1	-1			0	0	0	0	1	0			0	0	0	0	0	0
	1	-1	-1	-1	1	-1			-1	0	-1	0	1	0			0	0	0	0	0	0
	-1	-1	1	-1	-1	-1			1	1	0	1	1	1			1	1	2	1	1	1
	1	-1	1	-1	-1	-1			1	0	0	0	0	0			-1	0	-1	0	0	0
	1	1	1	1	-1	1			0	0	1	0	0	0			1	0	0	0	1	0
	-1	-1	1	-1	-1	-1			1	-1	1	-1	1	-1			-1	-1	-1	-1	1	-1
	1	1	1	1	1	1			0	1	1	1	1	1			1	1	1	1	1	1
	1	-1	1	-1	-1	-1			1	-1	1	-1	1	-1			-1	-1	-1	-1	1	-1
	-1	1	-1	1	1	1			0	1	1	1	1	1			-1	1	0	1	1	1
	1	1	1	1	1	1			0	0	0	0	0	0			1	0	0	0	0	0
	1	1	1	1	1	1			1	1	1	1	0	1			-1	1	1	1	0	1
	65,90%	47	0.787	47	0.809	47			0	0	0	0	0	0			0	0	0	0	0	0
									1	0	0	0	1	0			1	0	2	0	0	0
									1	1	1	1	1	1			1	1	1	1	0	1
									0	1	0	1	1	1			0	1	0	1	0	1
									0	-1	-1	-1	-1	-1			0	-1	0	-1	-1	-1
									-1	0	0	0	0	0			0	0	0	0	0	0
									1	1	-1	1	0	1			1	1	1	1	-1	1
									-1	1	0	1	1	1			0	2	-1	2	2	2
									1	-1	0	-1	0	-1			-1	-1	0	-1	0	-1
									-1	-1	1	-1	1	-1			-1	-1	-1	-1	1	-1
									0	-1	-1	-1	-1	-1			-1	-1	-1	-1	-1	-1
									-1	0	0	0	0	0			1	0	-1	0	0	0
									-1	-1	-1	-1	-1	-1			0	-1	-1	-1	-1	-1
									1	1	0	1	0	1			-1	1	-1	1	1	1
									-1	-1	-1	-1	-1	-1			-1	-1	-1	-1	0	-1
									0	1	0	1	0	1			-1	1	0	1	1	1
									0	0	0	0	1	0			-1	0	-1	0	2	0
									-1	0	1	0	-1	0			0	0	0	0	0	0
									-1	-1	1	-1	-1	-1			2	-1	-1	-1	-1	-1
									-1	1	1	1	1	1			2	2	-1	2	2	2
									-1	0	-1	0	-1	0			-1	0	0	0	-1	0
									0	0	0	0	0	0			2	0	0	0	0	0
									1	1	1	1	0	1			1	1	-1	1	1	1
									1	1	0	1	1	1			2	1	1	1	0	1
									0	0	0	0	0	0			1	0	2	0	0	0
									0.542	72	0.653	72	0.625	72			0.472	72	0.556	72	0.611	72
